# Supplementary material for: The effect of G0S2 on insulin sensitivity: A proteomic analysis in a G0S2-overexpressed high-fat diet mouse model
Source: Front Endocrinol (Lausanne). 2023 Mar 23;14:1130350. doi: 10.3389/fendo.2023.1130350 (PMC10076770; doi:10.3389/fendo.2023.1130350)
Supplement: Supplementary file 2 [file Table_1.xlsx]

## Sheet: Sheet1
The amount of identified peptides
Protein	Protein Name	Gene Name	Function	ProteinGroup	FastaHeaders	Proteins	Peptides	RazorUniquePeptides	UniquePeptides	Coverage	MolWeight	LFQ intensity H-G0S2-1	LFQ intensity H-G0S2-2	LFQ intensity H-G0S2-3	average H-G0S2	LFQ intensity HF-1	LFQ intensity HF-2	LFQ intensity HF-3	average HF	H-G0S2/HF	t test p value
Q7TQI7	Ankyrin repeat and BTB/POZ domain-containing protein 2	Abtb2	FUNCTION: May be involved in the initiation of hepatocyte growth. {ECO:0000250}.	sp|Q7TQI7|ABTB2_MOUSE	sp|Q7TQI7|ABTB2_MOUSE Ankyrin repeat and BTB/POZ domain-containing protein 2 OS=Mus musculus OX=10090 GN=Abtb2 PE=1 SV=1	1	1	1	1	1.7	113.5	88036	99765		93900.5		1191.4	1809.2	1500.3	62.5878	0.00401511
Q9R1E0	Forkhead box protein O1	Foxo1		sp|Q9R1E0|FOXO1_MOUSE		1	1	1	1	3.8	38.97	114980	111730	120210	115640		27590	8433.4	18011.7	6.42027	0.000107312
O35718	Suppressor of cytokine signaling 3	Socs3		sp|O35718|SOCS3_MOUSE		1	2	2	2	2.2	141.48	67892	71973	63448	67771	11247	17036		14141.5	4.79235	0.000795575
Q9QUK6	Toll-like receptor 4	Tlr4		sp|Q9QUK6|TLR4_MOUSE		1	2	2	2	6.7	61.475	76204	81812	56275	71430.3	28577	5512.6		17044.8	4.19074	0.00585803
P11247	Myeloperoxidase	Mpo	FUNCTION: Part of the host defense system of polymorphonuclear leukocytes. It is responsible for microbicidal activity against a wide range of organisms. In the stimulated PMN, MPO catalyzes the production of hypohalous acids, primarily hypochlorous acid in physiologic situations, and other toxic intermediates that greatly enhance PMN microbicidal activity. {ECO:0000269|PubMed:11593004}.	sp|P11247|PERM_MOUSE	sp|P11247|PERM_MOUSE Myeloperoxidase OS=Mus musculus OX=10090 GN=Mpo PE=1 SV=2	1	4	4	4	9.3	81.181	270530	234640		252585	80243	81548	22911	61567.3	4.10258	0.00665262
Q62470	Integrin alpha-3	Itga3	FUNCTION: Integrin alpha-3/beta-1 is a receptor for fibronectin, laminin, collagen, epiligrin, thrombospondin and CSPG4. Integrin alpha-3/beta-1 provides a docking site for FAP (seprase) at invadopodia plasma membranes in a collagen-dependent manner and hence may participate in the adhesion, formation of invadopodia and matrix degradation processes, promoting cell invasion. Alpha-3/beta-1 may med…	sp|Q62470|ITA3_MOUSE	sp|Q62470|ITA3_MOUSE Integrin alpha-3 OS=Mus musculus OX=10090 GN=Itga3 PE=1 SV=1	1	1	1	1	1.6	116.74	47779	36983	49729	44830.3	3521.9	5065.6	25312	11299.8	3.96734	0.0141557
Q7TQH0	Ataxin-2-like protein	Atxn2l	FUNCTION: Involved in the regulation of stress granule and P-body formation. {ECO:0000250|UniProtKB:Q8WWM7}.	sp|Q7TQH0|ATX2L_MOUSE	sp|Q7TQH0|ATX2L_MOUSE Ataxin-2-like protein OS=Mus musculus OX=10090 GN=Atxn2l PE=1 SV=1	1	2	2	2	3.2	110.65	1360000	1271800	1195700	1.27583e+06	338480	695990	109160	381210	3.3468	0.00724101
P27808	Alpha-1,3-mannosyl-glycoprotein 2-beta-N-acetylglucosaminyltransferase	Mgat1	FUNCTION: Initiates complex N-linked carbohydrate formation. Essential for the conversion of high-mannose to hybrid and complex N-glycans. {ECO:0000269|PubMed:1421759}.	sp|P27808|MGAT1_MOUSE	sp|P27808|MGAT1_MOUSE Alpha-1,3-mannosyl-glycoprotein 2-beta-N-acetylglucosaminyltransferase OS=Mus musculus OX=10090 GN=Mgat1 PE=1 SV=1	1	3	3	3	13	51.69	718700	477600	631230	609177	10982	229970	344740	195231	3.12029	0.0264945
P51655	Glypican-4	Gpc4	FUNCTION: Cell surface proteoglycan that bears heparan sulfate. May be involved in the development of kidney tubules and of the central nervous system.	sp|P51655|GPC4_MOUSE	sp|P51655|GPC4_MOUSE Glypican-4 OS=Mus musculus OX=10090 GN=Gpc4 PE=1 SV=2	1	7	7	6	19	62.586	643690	508970	925020	692560	236550	316640	155540	236243	2.93155	0.0253305
P35821	Tyrosine-protein phosphatase non-receptor type 1	Ptpn1	FUNCTION: Tyrosine-protein phosphatase which acts as a regulator of endoplasmic reticulum unfolded protein response. Mediates dephosphorylation of EIF2AK3/PERK; inactivating the protein kinase activity of EIF2AK3/PERK. May play an important role in CKII- and p60c-src-induced signal transduction cascades. May regulate the EFNA5-EPHA3 signaling pathway which modulates cell reorganization and cell-c…	sp|P35821|PTN1_MOUSE	sp|P35821|PTN1_MOUSE Tyrosine-protein phosphatase non-receptor type 1 OS=Mus musculus OX=10090 GN=Ptpn1 PE=1 SV=2	1	4	4	4	14.6	49.593	309780	295810	137070	247553	86506	93891	74670	85022.3	2.91163	0.0432651
A2ASS6	Titin	Ttn	FUNCTION: Key component in the assembly and functioning of vertebrate striated muscles. By providing connections at the level of individual microfilaments, it contributes to the fine balance of forces between the two halves of the sarcomere. The size and extensibility of the cross-links are the main determinants of sarcomere extensibility properties of muscle. In non-muscle cells, seems to play a…	sp|A2ASS6|TITIN_MOUSE	sp|A2ASS6|TITIN_MOUSE Titin OS=Mus musculus OX=10090 GN=Ttn PE=1 SV=1	1	5	5	5	0.2	3906.4	4727400	4652600	4977600	4.78587e+06	1498900	1831000	1837900	1722600	2.77828	3.29743e-05
Q62433	Protein NDRG1	Ndrg1	FUNCTION: Stress-responsive protein involved in hormone responses, cell growth, and differentiation. Acts as a tumor suppressor in many cell types. Necessary but not sufficient for p53/TP53-mediated caspase activation and apoptosis. Required for vesicular recycling of CDH1 and TF. May also function in lipid trafficking. Protects cells from spindle disruption damage. Functions in p53/TP53-dependen…	sp|Q62433|NDRG1_MOUSE	sp|Q62433|NDRG1_MOUSE Protein NDRG1 OS=Mus musculus OX=10090 GN=Ndrg1 PE=1 SV=1	1	3	3	3	12.4	43.008	590630	531120	485110	535620	165170	316590	126510	202757	2.64169	0.00709115
Q80YD1	ATP-dependent RNA helicase SUPV3L1, mitochondrial	Supv3l1	FUNCTION: Major helicase player in mitochondrial RNA metabolism. Component of the mitochondrial degradosome (mtEXO) complex, that degrades 3' overhang double-stranded RNA with a 3'-to-5' directionality in an ATP-dependent manner. Involved in the degradation of non-coding mitochondrial transcripts (MT-ncRNA) and tRNA-like molecules (By similarity). ATPase and ATP-dependent multisubstrate helicase,…	sp|Q80YD1|SUV3_MOUSE	sp|Q80YD1|SUV3_MOUSE ATP-dependent RNA helicase SUPV3L1, mitochondrial OS=Mus musculus OX=10090 GN=Supv3l1 PE=1 SV=1	1	3	3	3	5.1	87.004	393880	255840	312450	320723	206280	28243	132970	122498	2.6182	0.0386994
P27601	Guanine nucleotide-binding protein subunit alpha-13	Gna13	FUNCTION: Guanine nucleotide-binding proteins (G proteins) are involved as modulators or transducers in various transmembrane signaling systems (PubMed:21212405, PubMed:19151758, PubMed:16388592). Activates effector molecule RhoA by binding and activating RhoGEFs (ARHGEF1/p115RhoGEF, ARHGEF11/PDZ-RhoGEF and ARHGEF12/LARG) (PubMed:16388592). GNA13-dependent Rho signaling subsequently regulates tra…	sp|P27601|GNA13_MOUSE	sp|P27601|GNA13_MOUSE Guanine nucleotide-binding protein subunit alpha-13 OS=Mus musculus OX=10090 GN=Gna13 PE=1 SV=1	1	2	2	2	8.2	44.054	262780	277300		270040	81274	120310	111620	104401	2.58656	0.00199639
P70335	Rho-associated protein kinase 1	Rock1	FUNCTION: Protein kinase which is a key regulator of actin cytoskeleton and cell polarity (PubMed:19036714, PubMed:19181962). Involved in regulation of smooth muscle contraction, actin cytoskeleton organization, stress fiber and focal adhesion formation, neurite retraction, cell adhesion and motility via phosphorylation of DAPK3, GFAP, LIMK1, LIMK2, MYL9/MLC2, TPPP, PFN1 and PPP1R12A (PubMed:1903…	sp|P70335|ROCK1_MOUSE	sp|P70335|ROCK1_MOUSE Rho-associated protein kinase 1 OS=Mus musculus OX=10090 GN=Rock1 PE=1 SV=1	1	3	3	3	3.3	158.17	199470	307610	261370	256150	158140	90283	49516	99313	2.57922	0.0244451
Q9JKP5	Muscleblind-like protein 1	Mbnl1	FUNCTION: Mediates pre-mRNA alternative splicing regulation. Acts either as activator or repressor of splicing on specific pre-mRNA targets. Inhibits cardiac troponin-T (TNNT2) pre-mRNA exon inclusion but induces insulin receptor (IR) pre-mRNA exon inclusion in muscle. Antagonizes the alternative splicing activity pattern of CELF proteins. Regulates the TNNT2 exon 5 skipping through competition w…	sp|Q9JKP5|MBNL1_MOUSE;sp|Q8C181|MBNL2_MOUSE	sp|Q9JKP5|MBNL1_MOUSE Muscleblind-like protein 1 OS=Mus musculus OX=10090 GN=Mbnl1 PE=1 SV=1	2	3	3	3	16.1	36.975	437520	319910	254020	337150	195090	152050	47151	131430	2.56524	0.0413044
Q9CQX8	28S ribosomal protein S36, mitochondrial	Mrps36		sp|Q9CQX8|RT36_MOUSE	sp|Q9CQX8|RT36_MOUSE 28S ribosomal protein S36, mitochondrial OS=Mus musculus OX=10090 GN=Mrps36 PE=1 SV=1	1	4	4	4	70.6	11.101	159880	131780	152420	148027	41976	81224	61193	61464.3	2.40833	0.00357567
P08101	Low affinity immunoglobulin gamma Fc region receptor II	Fcgr2	FUNCTION: Receptor for the Fc region of complexed immunoglobulins gamma. Low affinity receptor. Involved in a variety of effector and regulatory functions such as phagocytosis of antigen-antibody complexes from the circulation and modulation of antibody production by B-cells. Isoform IIB1 and isoform IIB1' form caps but fail to mediate endocytosis or phagocytosis. Isoform IIB2 can mediate the end…	sp|P08101|FCGR2_MOUSE	sp|P08101|FCGR2_MOUSE Low affinity immunoglobulin gamma Fc region receptor II OS=Mus musculus OX=10090 GN=Fcgr2 PE=1 SV=2	1	1	1	1	4.8	36.695	196020	191870	99660	162517	61499	87943	58373	69271.7	2.34608	0.0468148
P19258	Protein Mpv17	Mpv17	FUNCTION: Non-selective channel that modulates the membrane potential under normal conditions and oxidative stress, and is involved in mitochondrial homeostasis (By similarity). Involved in mitochondrial deoxynucleoside triphosphates (dNTP) pool homeostasis and mitochondrial DNA (mtDNA) maintenance (PubMed:26760297). May be involved in the regulation of reactive oxygen species metabolism and the …	sp|P19258|MPV17_MOUSE	sp|P19258|MPV17_MOUSE Protein Mpv17 OS=Mus musculus OX=10090 GN=Mpv17 PE=1 SV=1	1	3	3	3	24.4	19.686	656430	570150	470020	565533	252360	192000	290430	244930	2.30896	0.00627612
P56565	Protein S100-A1	S100a1	FUNCTION: Probably acts as a Ca(2+) signal transducer. In response to an increase in intracellular Ca(2+) levels, binds calcium which triggers a conformational change. This conformational change allows interaction of S1001A with specific target proteins, such as TPR-containing proteins, and the modulation of their activity. {ECO:0000250|UniProtKB:P23297}.	sp|P56565|S10A1_MOUSE	sp|P56565|S10A1_MOUSE Protein S100-A1 OS=Mus musculus OX=10090 GN=S100a1 PE=1 SV=2	1	3	3	3	26.6	10.505	717980	1103300	1002900	941393	460200	435900	403300	433133	2.17345	0.0120633
Q920L1	Acyl-CoA (8-3)-desaturase	Fads1	FUNCTION: Acts as a front-end fatty acyl-coenzyme A (CoA) desaturase that introduces a cis double bond at carbon 5 located between a preexisting double bond and the carboxyl end of the fatty acyl chain. Involved in biosynthesis of highly unsaturated fatty acids (HUFA) from the essential polyunsaturated fatty acids (PUFA) linoleic acid (LA) (18:2n-6) and alpha-linolenic acid (ALA) (18:3n-3) precur…	sp|Q920L1|FADS1_MOUSE	sp|Q920L1|FADS1_MOUSE Acyl-CoA (8-3)-desaturase OS=Mus musculus OX=10090 GN=Fads1 PE=1 SV=1	1	6	6	6	20.6	52.322	1196900	915850	1025100	1045950	357470	689800	476080	507783	2.05984	0.0133134
Q8C863	E3 ubiquitin-protein ligase Itchy	Itch	FUNCTION: Acts as an E3 ubiquitin-protein ligase which accepts ubiquitin from an E2 ubiquitin-conjugating enzyme in the form of a thioester and then directly transfers the ubiquitin to targeted substrates (PubMed:15358865, PubMed:16446428, PubMed:17592138, PubMed:18628966, PubMed:20392206, PubMed:25632008). It catalyzes 'Lys-29'-, 'Lys-48'- and 'Lys-63'-linked ubiquitin conjugation (By similarity…	sp|Q8C863|ITCH_MOUSE	sp|Q8C863|ITCH_MOUSE E3 ubiquitin-protein ligase Itchy OS=Mus musculus OX=10090 GN=Itch PE=1 SV=2	1	2	2	1	2	98.992	10461000		10538000	10499500	5481500	4539100	5491600	5.17073e+06	2.03056	0.000974586
Q9JLV5	Cullin-3	Cul3	FUNCTION: Core component of multiple cullin-RING-based BCR (BTB-CUL3-RBX1) E3 ubiquitin-protein ligase complexes which mediate the ubiquitination and subsequent proteasomal degradation of target proteins (By similarity). BCR complexes and ARIH1 collaborate in tandem to mediate ubiquitination of target proteins (By similarity). As a scaffold protein may contribute to catalysis through positioning …	sp|Q9JLV5|CUL3_MOUSE	sp|Q9JLV5|CUL3_MOUSE Cullin-3 OS=Mus musculus OX=10090 GN=Cul3 PE=1 SV=1	1	6	6	6	7	88.947	318190	219800	232180	256723	151140	119900	113940	128327	2.00055	0.0177155
Q8BFY6	Peflin	Pef1	FUNCTION: Calcium-binding protein that acts as an adapter that bridges unrelated proteins or stabilizes weak protein-protein complexes in response to calcium. Together with PDCD6, acts as calcium-dependent adapter for the BCR(KLHL12) complex, a complex involved in endoplasmic reticulum (ER)-Golgi transport by regulating the size of COPII coats. In response to cytosolic calcium increase, the heter…	sp|Q8BFY6|PEF1_MOUSE	sp|Q8BFY6|PEF1_MOUSE Peflin OS=Mus musculus OX=10090 GN=Pef1 PE=1 SV=1	1	3	3	3	17.1	29.227	126710	102710	168180	132533	257670	272870	266920	265820	0.498583	0.00245542
Q91WL5	Cytochrome P450 4A12A	Cyp4a12a	FUNCTION: A cytochrome P450 monooxygenase involved in the metabolism of fatty acids and their oxygenated derivatives (oxylipins) (PubMed:17112342). Mechanistically, uses molecular oxygen inserting one oxygen atom into a substrate, and reducing the second into a water molecule, with two electrons provided by NADPH via cytochrome P450 reductase (CPR; NADPH-ferrihemoprotein reductase) (PubMed:171123…	sp|Q91WL5|CP4CA_MOUSE	sp|Q91WL5|CP4CA_MOUSE Cytochrome P450 4A12A OS=Mus musculus OX=10090 GN=Cyp4a12a PE=1 SV=2	1	15	15	7	40.9	58.349	5677400	3590800	4585300	4.61783e+06	10041000	8955900	8830000	9.27563e+06	0.497846	0.00286253
Q8R5H1	Ubiquitin carboxyl-terminal hydrolase 15	Usp15	FUNCTION: Hydrolase that removes conjugated ubiquitin from target proteins and regulates various pathways such as the TGF-beta receptor signaling, NF-kappa-B and RNF41/NRDP1-PRKN pathways. Acts as a key regulator of TGF-beta receptor signaling pathway, but the precise mechanism is still unclear: according to a report, acts by promoting deubiquitination of monoubiquitinated R-SMADs (SMAD1, SMAD2 a…	sp|Q8R5H1|UBP15_MOUSE	sp|Q8R5H1|UBP15_MOUSE Ubiquitin carboxyl-terminal hydrolase 15 OS=Mus musculus OX=10090 GN=Usp15 PE=1 SV=1	1	5	5	5	8.8	112.32	79855	86932	146410	104399	181590	178960	275860	212137	0.492131	0.0479003
Q9CR24	Nucleoside diphosphate-linked moiety X motif 8	Nudt8	FUNCTION: Probably mediates the hydrolysis of some nucleoside diphosphate derivatives. {ECO:0000250}.	sp|Q9CR24|NUDT8_MOUSE	sp|Q9CR24|NUDT8_MOUSE Nucleoside diphosphate-linked moiety X motif 8 OS=Mus musculus OX=10090 GN=Nudt8 PE=1 SV=1	1	1	1	1	8.6	23.252	32514	31898	51608	38673.3	75949		81341	78645	0.491746	0.0187252
P62821	Ras-related protein Rab-1A	Rab1A	FUNCTION: The small GTPases Rab are key regulators of intracellular membrane trafficking, from the formation of transport vesicles to their fusion with membranes. Rabs cycle between an inactive GDP-bound form and an active GTP-bound form that is able to recruit to membranes different sets of downstream effectors directly responsible for vesicle formation, movement, tethering and fusion. RAB1A reg…	sp|P62821|RAB1A_MOUSE	sp|P62821|RAB1A_MOUSE Ras-related protein Rab-1A OS=Mus musculus OX=10090 GN=Rab1A PE=1 SV=3	1	5	4	4	42	22.677	278460	307540	242490	276163	490700	702270	623090	605353	0.456202	0.00697196
Q9DBW0	Cytochrome P450 4V2	Cyp4v2	FUNCTION: A cytochrome P450 monooxygenase involved in fatty acid metabolism in the eye. Catalyzes the omega-hydroxylation of polyunsaturated fatty acids (PUFAs) docosahexaenoate (DHA) and its precursor eicosapentaenoate (EPA), and may contribute to the homeostasis of these retinal PUFAs. Omega hydroxylates saturated fatty acids such as laurate, myristate and palmitate, the catalytic efficiency de…	sp|Q9DBW0|CP4V2_MOUSE	sp|Q9DBW0|CP4V2_MOUSE Cytochrome P450 4V2 OS=Mus musculus OX=10090 GN=Cyp4v2 PE=1 SV=1	1	13	13	13	30.3	60.938	1670400	1618500	1400800	1.56323e+06	4295900	3406600	2737300	3.47993e+06	0.449214	0.0139565
Q9CQM5	Thioredoxin domain-containing protein 17	Txndc17	FUNCTION: Disulfide reductase. May participate in various redox reactions through the reversible oxidation of its active center dithiol to a disulfide and catalyze dithiol-disulfide exchange reactions. Modulates TNF-alpha signaling and NF-kappa-B activation. Has peroxidase activity and may contribute to the elimination of cellular hydrogen peroxide (By similarity). {ECO:0000250}.	sp|Q9CQM5|TXD17_MOUSE	sp|Q9CQM5|TXD17_MOUSE Thioredoxin domain-containing protein 17 OS=Mus musculus OX=10090 GN=Txndc17 PE=1 SV=1	1	2	2	2	22	14.015	255660	229520	225760	236980	656490	419510	562110	546037	0.434	0.0112849
Q9D154	Leukocyte elastase inhibitor A	Serpinb1a	FUNCTION: Neutrophil serine protease inhibitor that plays an essential role in the regulation of the innate immune response, inflammation and cellular homeostasis (PubMed:17664292, PubMed:21683252, PubMed:21248149, PubMed:30692621). Acts primarily to protect the cell from proteases released in the cytoplasm during stress or infection (PubMed:17664292). These proteases are important in killing mic…	sp|Q9D154|ILEUA_MOUSE;sp|Q8VHP7|ILEUB_MOUSE	sp|Q9D154|ILEUA_MOUSE Leukocyte elastase inhibitor A OS=Mus musculus OX=10090 GN=Serpinb1a PE=1 SV=1	2	7	7	7	25.9	42.574	689670	230280	937390	619113	1462200	1443000	1409700	1438300	0.430448	0.0169066
P00493	Hypoxanthine-guanine phosphoribosyltransferase	Hprt1	FUNCTION: Converts guanine to guanosine monophosphate, and hypoxanthine to inosine monophosphate. Transfers the 5-phosphoribosyl group from 5-phosphoribosylpyrophosphate onto the purine. Plays a central role in the generation of purine nucleotides through the purine salvage pathway (By similarity). {ECO:0000250}.	sp|P00493|HPRT_MOUSE	sp|P00493|HPRT_MOUSE Hypoxanthine-guanine phosphoribosyltransferase OS=Mus musculus OX=10090 GN=Hprt1 PE=1 SV=3	1	7	7	7	49.1	24.57	1000600	1088200	701380	930060	2961600	1682100	2069000	2.23757e+06	0.415657	0.0300095
Q9D4G2	Heat shock factor 2-binding protein	Hsf2bp	FUNCTION: Inhibits BNC1 transcriptional activity during spermatogenesis, probably by sequestering it in the cytoplasm (PubMed:23707421). May be involved in modulating HSF2 activation in testis (By similarity). {ECO:0000250|UniProtKB:O75031, ECO:0000269|PubMed:23707421}.	sp|Q9D4G2|HSF2B_MOUSE	sp|Q9D4G2|HSF2B_MOUSE Heat shock factor 2-binding protein OS=Mus musculus OX=10090 GN=Hsf2bp PE=1 SV=1	1	1	1	1	3	37.962	97112		88722	92917	286760	198840	200210	228603	0.406455	0.0367195
Q9WVT6	Carbonic anhydrase 14	Ca14	FUNCTION: Reversible hydration of carbon dioxide.	sp|Q9WVT6|CAH14_MOUSE	sp|Q9WVT6|CAH14_MOUSE Carbonic anhydrase 14 OS=Mus musculus OX=10090 GN=Ca14 PE=1 SV=1	1	3	3	3	13.6	37.505	273080	201040	56920	177013	489530	393210	444900	442547	0.399988	0.018656
P37238	Peroxisome proliferator-activated receptor gamma	Pparg		sp|P37238|PPARG_MOUSE		1	4	4	4	19.4	34.901	224540	248900	278800	250747	746510	374840	771750	631033	0.397359	0.00230318
E9Q3L2	Phosphatidylinositol 4-kinase alpha	Pi4ka	FUNCTION: Acts on phosphatidylinositol (PtdIns) in the first committed step in the production of the second messenger inositol-1,4,5,-trisphosphate. {ECO:0000250|UniProtKB:P42356}.	sp|E9Q3L2|PI4KA_MOUSE	sp|E9Q3L2|PI4KA_MOUSE Phosphatidylinositol 4-kinase alpha OS=Mus musculus OX=10090 GN=Pi4ka PE=1 SV=2	1	5	5	5	3.4	237.04	316780	33914	296540	215745	467580	586400	671140	575040	0.375182	0.0296634
Q9CXS4	Centromere protein V	Cenpv	FUNCTION: Required for distribution of pericentromeric heterochromatin in interphase nuclei and for centromere formation and organization, chromosome alignment and cytokinesis. {ECO:0000250}.	sp|Q9CXS4|CENPV_MOUSE	sp|Q9CXS4|CENPV_MOUSE Centromere protein V OS=Mus musculus OX=10090 GN=Cenpv PE=1 SV=2	1	6	6	6	39.3	27.541	351900	666320	607780	542000	1145100	1696200	1799500	1.54693e+06	0.350371	0.0110875
P84096	Rho-related GTP-binding protein RhoG	Rhog	FUNCTION: Required for the formation of membrane ruffles during macropinocytosis. Plays a role in cell migration and is required for the formation of cup-like structures during trans-endothelial migration of leukocytes (By similarity). {ECO:0000250}.	sp|P84096|RHOG_MOUSE	sp|P84096|RHOG_MOUSE Rho-related GTP-binding protein RhoG OS=Mus musculus OX=10090 GN=Rhog PE=1 SV=1	1	2	2	2	18.8	21.308	46673	45698	45179	45850	125780	157670	135370	139607	0.328423	0.000581009
Q64459	Cytochrome P450 3A11	Cyp3a11	FUNCTION: Catalyzes erythromycin N-demethylation, nifedipine oxidation and testosterone 6 beta-hydroxylation.	sp|Q64459|CP3AB_MOUSE;sp|Q9JMA7|CP341_MOUSE;sp|Q64481|CP3AG_MOUSE	sp|Q64459|CP3AB_MOUSE Cytochrome P450 3A11 OS=Mus musculus OX=10090 GN=Cyp3a11 PE=1 SV=1	3	15	15	15	36.1	57.854	1222300	1023900	4995600	2.41393e+06	6975000	8426600	7425600	7.60907e+06	0.317244	0.0188446
Q8VI94	2-5-oligoadenylate synthase-like protein 1	Oasl1	FUNCTION: Does not have 2'-5'-OAS activity, but can bind double-stranded RNA. Displays antiviral activity via an alternative antiviral pathway independent of RNase L. {ECO:0000269|PubMed:12396720, ECO:0000269|PubMed:12799444}.	sp|Q8VI94|OASL1_MOUSE	sp|Q8VI94|OASL1_MOUSE 2-5-oligoadenylate synthase-like protein 1 OS=Mus musculus OX=10090 GN=Oasl1 PE=2 SV=1	1	7	7	7	21.7	59.088	474250	258670	93194	275371	1228200	750200	629050	869150	0.316828	0.0498215
O70343	Peroxisome proliferator-activated receptor gamma coactivator 1-alpha	Ppargc1a		sp|O70343|PPARGC1A_MOUSE	sp|Q9CRT8|XPOT_MOUSE Exportin-T OS=Mus musculus OX=10090 GN=Xpot PE=1 SV=3	1	4	4	4	6.4	109.73	65421	33090	67034	55181.7	157630	217180	149200	174670	0.31592	0.00769621
Q91ZS8	Double-stranded RNA-specific editase 1	Adarb1	FUNCTION: Catalyzes the hydrolytic deamination of adenosine to inosine in double-stranded RNA (dsRNA) referred to as A-to-I RNA editing. This may affect gene expression and function in a number of ways that include mRNA translation by changing codons and hence the amino acid sequence of proteins; pre-mRNA splicing by altering splice site recognition sequences; RNA stability by changing sequences …	sp|Q91ZS8|RED1_MOUSE	sp|Q91ZS8|RED1_MOUSE Double-stranded RNA-specific editase 1 OS=Mus musculus OX=10090 GN=Adarb1 PE=1 SV=1	1	2	2	2	4.2	78	216500	281490	11855	169948	659400	407530	549680	538870	0.315379	0.0277954
Q9DBE0	Cysteine sulfinic acid decarboxylase	Csad	FUNCTION: Catalyzes the decarboxylation of L-aspartate, 3-sulfino-L-alanine (cysteine sulfinic acid), and L-cysteate to beta-alanine, hypotaurine and taurine, respectively. The preferred substrate is 3-sulfino-L-alanine. Does not exhibit any decarboxylation activity toward glutamate. {ECO:0000269|PubMed:26327310}.	sp|Q9DBE0|CSAD_MOUSE	sp|Q9DBE0|CSAD_MOUSE Cysteine sulfinic acid decarboxylase OS=Mus musculus OX=10090 GN=Csad PE=1 SV=1	1	12	12	12	30.8	55.144	1475200	1933300	2649500	2.01933e+06	6333700	6362000	6535400	6.41037e+06	0.315011	0.000225774
Q9Z0N2	Eukaryotic translation initiation factor 2 subunit 3, Y-linked	Eif2s3y	FUNCTION: As a subunit of eukaryotic initiation factor 2 (eIF-2), involved in the early steps of protein synthesis. In the presence of GTP, eIF-2 forms a ternary complex with initiator tRNA Met-tRNAi and then recruits the 40S ribosomal complex and initiation factors eIF-1, eIF-1A and eIF-3 to form the 43S pre-initiation complex (43S PIC), a step that determines the rate of protein translation. Th…	sp|Q9Z0N2|IF2H_MOUSE	sp|Q9Z0N2|IF2H_MOUSE Eukaryotic translation initiation factor 2 subunit 3, Y-linked OS=Mus musculus OX=10090 GN=Eif2s3y PE=1 SV=2	1	8	2	2	25.8	51.13	118820	358180	8977.7	161993	486060	480090	671560	545903	0.296742	0.0335466
Q3U182	CREB-regulated transcription coactivator 2	Crtc2		sp|Q3U182|CRTC2_MOUSE		1	2	2	2	4.6	94.874	20946	7657	38871	22491.3	99055	46177	99968	81733.3	0.275179	0.00115154
Q9D358	Low molecular weight phosphotyrosine protein phosphatase	Acp1	FUNCTION: Acts on tyrosine phosphorylated proteins, low-MW aryl phosphates and natural and synthetic acyl phosphates. {ECO:0000250|UniProtKB:P11064}.	sp|Q9D358|PPAC_MOUSE	sp|Q9D358|PPAC_MOUSE Low molecular weight phosphotyrosine protein phosphatase OS=Mus musculus OX=10090 GN=Acp1 PE=1 SV=3	1	1	1	1	11.4	18.192	36974	23664	100850	53829.3	206130		187770	196950	0.273315	0.0199775
Q78IQ7	Zinc transporter ZIP4	Slc39a4	FUNCTION: Plays an important role in cellular zinc homeostasis as a zinc transporter. Regulated in response to zinc availability. {ECO:0000269|PubMed:12801924}.	sp|Q78IQ7|S39A4_MOUSE	sp|Q78IQ7|S39A4_MOUSE Zinc transporter ZIP4 OS=Mus musculus OX=10090 GN=Slc39a4 PE=1 SV=1	1	1	1	1	2.3	71.062	15469	13784	8672.6	12641.9	61230	33548	58651	51143	0.247187	0.013174
Q8BUE4	Ferroptosis suppressor protein 1	Aifm2	FUNCTION: A NAD(P)H-dependent oxidoreductase involved in cellular oxidative stress response. At the plasma membrane, catalyzes reduction of coenzyme Q/ubiquinone-10 to ubiquinol-10, a lipophilic radical-trapping antioxidant that prevents lipid oxidative damage and consequently ferroptosis. Cooperates with GPX4 to suppress phospholipid peroxidation and ferroptosis. This anti-ferroptotic function i…	sp|Q8BUE4|FSP1_MOUSE	sp|Q8BUE4|FSP1_MOUSE Ferroptosis suppressor protein 1 OS=Mus musculus OX=10090 GN=Aifm2 PE=1 SV=1	1	1	1	1	7.5	40.634	13881	12293	15006	13726.7	66418		48763	57590.5	0.238349	0.0071156
Q9D1M4	Eukaryotic translation elongation factor 1 epsilon-1	Eef1e1	FUNCTION: Positive modulator of ATM response to DNA damage. {ECO:0000269|PubMed:15680327}.	sp|Q9D1M4|MCA3_MOUSE	sp|Q9D1M4|MCA3_MOUSE Eukaryotic translation elongation factor 1 epsilon-1 OS=Mus musculus OX=10090 GN=Eef1e1 PE=1 SV=1	1	1	1	1	14.4	19.859	32907	10815	7652.5	17124.8	62154		91305	76729.5	0.223184	0.0281986
Q3U3V8	X-ray radiation resistance-associated protein 1	Xrra1	FUNCTION: May be involved in the response of cells to X-ray radiation. {ECO:0000250|UniProtKB:Q6P2D8}.	sp|Q3U3V8|XRRA1_MOUSE	sp|Q3U3V8|XRRA1_MOUSE X-ray radiation resistance-associated protein 1 OS=Mus musculus OX=10090 GN=Xrra1 PE=2 SV=1	1	1	1	1	1.7	88.883	61147	94040		77593.5	672560	829120		750840	0.103342	0.013824
Q8K2F8	Protein LSM14 homolog A	Lsm14a	FUNCTION: Essential for formation of P-bodies, cytoplasmic structures that provide storage sites for non-translating mRNAs. {ECO:0000250|UniProtKB:Q8ND56}.	sp|Q8K2F8|LS14A_MOUSE	sp|Q8K2F8|LS14A_MOUSE Protein LSM14 homolog A OS=Mus musculus OX=10090 GN=Lsm14a PE=1 SV=1	1	1	1	1	4.1	50.545	19256	21654	1349.5	14086.5	148250		140980	144615	0.0974069	0.000643278
Q5RL79	Keratinocyte-associated protein 2	Krtcap2	FUNCTION: Subunit of the oligosaccharyl transferase (OST) complex that catalyzes the initial transfer of a defined glycan (Glc(3)Man(9)GlcNAc(2) in eukaryotes) from the lipid carrier dolichol-pyrophosphate to an asparagine residue within an Asn-X-Ser/Thr consensus motif in nascent polypeptide chains, the first step in protein N-glycosylation. N-glycosylation occurs cotranslationally and the compl…	sp|Q5RL79|KTAP2_MOUSE	sp|Q5RL79|KTAP2_MOUSE Keratinocyte-associated protein 2 OS=Mus musculus OX=10090 GN=Krtcap2 PE=1 SV=2	1	1	1	1	12.5	14.674	13944		28552	21248	387620		585530	486575	0.0436685	0.0425859
B2RXC1	Trafficking protein particle complex subunit 11	Trappc11	FUNCTION: Involved in endoplasmic reticulum to Golgi apparatus trafficking at a very early stage. {ECO:0000250}.	sp|B2RXC1|TPC11_MOUSE	sp|B2RXC1|TPC11_MOUSE Trafficking protein particle complex subunit 11 OS=Mus musculus OX=10090 GN=Trappc11 PE=1 SV=1	1	4	4	4	4.6	128.39	183390	185860	175060	181437	146400	140000	135910	140770	1.28889	0.000810401
O08579	Emerin	Emd	FUNCTION: Stabilizes and promotes the formation of a nuclear actin cortical network. Stimulates actin polymerization in vitro by binding and stabilizing the pointed end of growing filaments. Inhibits beta-catenin activity by preventing its accumulation in the nucleus. Acts by influencing the nuclear accumulation of beta-catenin through a CRM1-dependent export pathway. Links centrosomes to the nuc…	sp|O08579|EMD_MOUSE	sp|O08579|EMD_MOUSE Emerin OS=Mus musculus OX=10090 GN=Emd PE=1 SV=1	1	1	1	1	5.4	29.435	83576	87547	87068	86063.7	44096	64201		54148.5	1.5894	0.0252026
O09111	NADH dehydrogenase [ubiquinone] 1 beta subcomplex subunit 11, mitochondrial	Ndufb11	FUNCTION: Accessory subunit of the mitochondrial membrane respiratory chain NADH dehydrogenase (Complex I), that is believed not to be involved in catalysis. Complex I functions in the transfer of electrons from NADH to the respiratory chain. The immediate electron acceptor for the enzyme is believed to be ubiquinone. {ECO:0000250|UniProtKB:Q9NX14}.	sp|O09111|NDUBB_MOUSE	sp|O09111|NDUBB_MOUSE NADH dehydrogenase [ubiquinone] 1 beta subcomplex subunit 11, mitochondrial OS=Mus musculus OX=10090 GN=Ndufb11 PE=1 SV=2	1	3	3	3	27.2	17.444	329720	309300	323140	320720	221840	125840	184720	177467	1.80721	0.00743409
O09174	Alpha-methylacyl-CoA racemase	Amacr	FUNCTION: Catalyzes the interconversion of (R)- and (S)-stereoisomers of alpha-methyl-branched-chain fatty acyl-CoA esters (By similarity). Acts only on coenzyme A thioesters, not on free fatty acids, and accepts as substrates a wide range of alpha-methylacyl-CoAs, including pristanoyl-CoA, trihydroxycoprostanoyl-CoA (an intermediate in bile acid synthesis), and arylpropionic acids like the anti-…	sp|O09174|AMACR_MOUSE	sp|O09174|AMACR_MOUSE Alpha-methylacyl-CoA racemase OS=Mus musculus OX=10090 GN=Amacr PE=1 SV=4	1	9	9	9	44.1	41.704	5951300	5663500	6115700	5.91017e+06	4669500	5497200	5156700	5107800	1.15709	0.0429478
O35286	Pre-mRNA-splicing factor ATP-dependent RNA helicase DHX15	Dhx15	FUNCTION: Pre-mRNA processing factor involved in disassembly of spliceosomes after the release of mature mRNA. In cooperation with TFIP11 seem to be involved in the transition of the U2, U5 and U6 snRNP-containing IL complex to the snRNP-free IS complex leading to efficient debranching and turnover of excised introns (By similarity). {ECO:0000250}.	sp|O35286|DHX15_MOUSE	sp|O35286|DHX15_MOUSE Pre-mRNA-splicing factor ATP-dependent RNA helicase DHX15 OS=Mus musculus OX=10090 GN=Dhx15 PE=1 SV=2	1	10	10	10	20.3	91.006	1112900	1066000	880070	1.01966e+06	1274800	1406500	1245900	1.30907e+06	0.778919	0.028771
O35343	Importin subunit alpha-3	Kpna4	FUNCTION: Functions in nuclear protein import as an adapter protein for nuclear receptor KPNB1. Binds specifically and directly to substrates containing either a simple or bipartite NLS motif. Docking of the importin/substrate complex to the nuclear pore complex (NPC) is mediated by KPNB1 through binding to nucleoporin FxFG repeats and the complex is subsequently translocated through the pore by …	sp|O35343|IMA3_MOUSE	sp|O35343|IMA3_MOUSE Importin subunit alpha-3 OS=Mus musculus OX=10090 GN=Kpna4 PE=1 SV=1	1	3	2	2	10.6	57.922	402800	414670	466160	427877	674140	538190	747350	653227	0.65502	0.0247785
P28076	Proteasome subunit beta type-9	Psmb9	FUNCTION: The proteasome is a multicatalytic proteinase complex which is characterized by its ability to cleave peptides with Arg, Phe, Tyr, Leu, and Glu adjacent to the leaving group at neutral or slightly basic pH. The proteasome has an ATP-dependent proteolytic activity. This subunit is involved in antigen processing to generate class I binding peptides. Contributes to NFKBIA degradation and s…	sp|P28076|PSB9_MOUSE;sp|O35522|PSB9_MUSMB	sp|P28076|PSB9_MOUSE Proteasome subunit beta type-9 OS=Mus musculus OX=10090 GN=Psmb9 PE=1 SV=1;sp|O35522|PSB9_MUSMB Proteasome subunit beta type-9 OS=Mus musculus bactrianus OX=35531 GN=Psmb9 PE=1 SV=1	2	1	1	1	9.6	23.396	280700	327470	327560	311910	527830	594930	478840	533867	0.584247	0.00392023
O35945	Aldehyde dehydrogenase, cytosolic 1	Aldh1a7	FUNCTION: Can oxidize benzaldehyde, propionaldehyde and acetaldehyde (By similarity). No detectable activity with retinal. {ECO:0000250, ECO:0000269|PubMed:10191271}.	sp|O35945|AL1A7_MOUSE	sp|O35945|AL1A7_MOUSE Aldehyde dehydrogenase, cytosolic 1 OS=Mus musculus OX=10090 GN=Aldh1a7 PE=1 SV=1	1	22	11	11	53.1	54.587	8732800	7217700	9398100	8.44953e+06	10097000	10738000	10359000	10398000	0.812611	0.0440369
O55126	Protein NipSnap homolog 2	Nipsnap2	FUNCTION: May act as a positive regulator of L-type calcium channels. {ECO:0000269|PubMed:22627147}.	sp|O55126|NIPS2_MOUSE	sp|O55126|NIPS2_MOUSE Protein NipSnap homolog 2 OS=Mus musculus OX=10090 GN=Nipsnap2 PE=1 SV=1	1	3	3	3	14.2	32.932	168160	189600	207410	188390	84220	112540	158280	118347	1.59185	0.0453172
O55135	Eukaryotic translation initiation factor 6	Eif6	FUNCTION: Binds to the 60S ribosomal subunit and prevents its association with the 40S ribosomal subunit to form the 80S initiation complex in the cytoplasm. Behaves as a stimulatory translation initiation factor downstream insulin/growth factors. Is also involved in ribosome biogenesis. Associates with pre-60S subunits in the nucleus and is involved in its nuclear export. Cytoplasmic release of …	sp|O55135|IF6_MOUSE	sp|O55135|IF6_MOUSE Eukaryotic translation initiation factor 6 OS=Mus musculus OX=10090 GN=Eif6 PE=1 SV=2	1	5	5	5	46.9	26.511	1418900	1247400	1871100	1.51247e+06	2548300	2625800	2182600	2.45223e+06	0.616771	0.0152069
O70400	PDZ and LIM domain protein 1	Pdlim1	FUNCTION: Cytoskeletal protein that may act as an adapter that brings other proteins (like kinases) to the cytoskeleton (By similarity). Involved in assembly, disassembly and directioning of stress fibers in fibroblasts. Required for the localization of ACTN1 and PALLD to stress fibers. Required for cell migration and in maintaining cell polarity of fibroblasts (By similarity). {ECO:0000250|UniPr…	sp|O70400|PDLI1_MOUSE	sp|O70400|PDLI1_MOUSE PDZ and LIM domain protein 1 OS=Mus musculus OX=10090 GN=Pdlim1 PE=1 SV=4	1	4	4	4	21.4	35.774	808660	675150	587720	690510	507140	452450	472230	477273	1.44678	0.0322471
O88874	Cyclin-K	Ccnk	FUNCTION: Regulatory subunit of cyclin-dependent kinases that mediates activation of target kinases. Plays a role in transcriptional regulation via its role in regulating the phosphorylation of the C-terminal domain (CTD) of the large subunit of RNA polymerase II (POLR2A). {ECO:0000269|PubMed:22012619}.	sp|O88874|CCNK_MOUSE	sp|O88874|CCNK_MOUSE Cyclin-K OS=Mus musculus OX=10090 GN=Ccnk PE=1 SV=3	1	2	2	2	5.6	61.363	36948	28367	31629	32314.7	61215	44941	55811	53989	0.598542	0.0159411
O88908	Sterol O-acyltransferase 2	Soat2	FUNCTION: Catalyzes the formation of fatty acid-cholesterol esters, which are less soluble in membranes than cholesterol. Plays a role in lipoprotein assembly and dietary cholesterol absorption. In addition to its acyltransferase activity, it may act as a ligase. Utilizes oleoyl-CoA and linolenoyl-CoA as substrates. May provide cholesteryl esters for lipoprotein secretion from hepatocytes and int…	sp|O88908|SOAT2_MOUSE	sp|O88908|SOAT2_MOUSE Sterol O-acyltransferase 2 OS=Mus musculus OX=10090 GN=Soat2 PE=1 SV=2	1	3	3	3	5.5	60.597	569130	678520	486630	578093	947220	1016600	721780	895200	0.64577	0.0390729
P00186	Cytochrome P450 1A2	Cyp1a2	FUNCTION: A cytochrome P450 monooxygenase involved in the metabolism of various endogenous substrates, including fatty acids, steroid hormones and vitamins. Mechanistically, uses molecular oxygen inserting one oxygen atom into a substrate, and reducing the second into a water molecule, with two electrons provided by NADPH via cytochrome P450 reductase (NADPH--hemoprotein reductase). Catalyzes the…	sp|P00186|CP1A2_MOUSE;sp|P00184|CP1A1_MOUSE	sp|P00186|CP1A2_MOUSE Cytochrome P450 1A2 OS=Mus musculus OX=10090 GN=Cyp1a2 PE=1 SV=1	2	22	22	22	56.3	58.183	6661000	7799100	7157100	7.20573e+06	6392400	5952700	5492800	5.94597e+06	1.21187	0.0398238
P05201	Aspartate aminotransferase, cytoplasmic	Got1	FUNCTION: Biosynthesis of L-glutamate from L-aspartate or L-cysteine. Important regulator of levels of glutamate, the major excitatory neurotransmitter of the vertebrate central nervous system. Acts as a scavenger of glutamate in brain neuroprotection. The aspartate aminotransferase activity is involved in hepatic glucose synthesis during development and in adipocyte glyceroneogenesis. Using L-cy…	sp|P05201|AATC_MOUSE	sp|P05201|AATC_MOUSE Aspartate aminotransferase, cytoplasmic OS=Mus musculus OX=10090 GN=Got1 PE=1 SV=3	1	10	10	10	39.2	46.247	12857000	13079000	13230000	1.30553e+07	9409200	8313400	9509600	9077400	1.43822	0.000563783
P06728	Apolipoprotein A-IV	Apoa4	FUNCTION: May have a role in chylomicrons and VLDL secretion and catabolism. Required for efficient activation of lipoprotein lipase by ApoC-II; potent activator of LCAT. Apoa-IV is a major component of HDL and chylomicrons.	sp|P06728|APOA4_MOUSE	sp|P06728|APOA4_MOUSE Apolipoprotein A-IV OS=Mus musculus OX=10090 GN=Apoa4 PE=1 SV=3	1	6	6	6	24.1	45.029	1873500	1556100	1464800	1.63147e+06	1124200	1181000	1264400	1.18987e+06	1.37113	0.0276017
P06745	Glucose-6-phosphate isomerase	Gpi	FUNCTION: In the cytoplasm, catalyzes the conversion of glucose-6-phosphate to fructose-6-phosphate, the second step in glycolysis, and the reverse reaction during gluconeogenesis (PubMed:7277315, PubMed:2344351, PubMed:8417789). Besides it's role as a glycolytic enzyme, also acts as a secreted cytokine: acts as an angiogenic factor (AMF) that stimulates endothelial cell motility (By similarity).…	sp|P06745|G6PI_MOUSE;CON__Q3ZBD7	sp|P06745|G6PI_MOUSE Glucose-6-phosphate isomerase OS=Mus musculus OX=10090 GN=Gpi PE=1 SV=4	2	19	19	19	48.6	62.766	11185000	10318000	11815000	11106000	14664000	13051000	13130000	13615000	0.815718	0.0211368
P06802	Ectonucleotide pyrophosphatase/phosphodiesterase family member 1	Enpp1	FUNCTION: Nucleotide pyrophosphatase that generates diphosphate (PPi) and functions in bone mineralization and soft tissue calcification by regulating pyrophosphate levels (PubMed:9662402, PubMed:10352096, PubMed:11004006, PubMed:12082181, PubMed:22510396, PubMed:25260930). PPi inhibits bone mineralization and soft tissue calcification by binding to nascent hydroxyapatite crystals, thereby preven…	sp|P06802|ENPP1_MOUSE	sp|P06802|ENPP1_MOUSE Ectonucleotide pyrophosphatase/phosphodiesterase family member 1 OS=Mus musculus OX=10090 GN=Enpp1 PE=1 SV=4	1	9	9	9	16.8	103.17	1184700	1316900	1063100	1.18823e+06	840140	944540	764620	849767	1.39831	0.0197295
P08607	C4b-binding protein	C4bpa	FUNCTION: Controls the classical pathway of complement activation. It binds as a cofactor to C3b/C4b inactivator (C3bINA), which then hydrolyzes the complement fragment C4b. It also accelerates the degradation of the C4bC2a complex (C3 convertase) by dissociating the complement fragment C2a. Alpha chain binds C4b. It interacts also with serum amyloid P component.	sp|P08607|C4BPA_MOUSE	sp|P08607|C4BPA_MOUSE C4b-binding protein OS=Mus musculus OX=10090 GN=C4bpa PE=1 SV=3	1	4	4	4	14.5	51.523	205380	257330	273750	245487	176300	169550	162050	169300	1.45001	0.0222443
P10649	Glutathione S-transferase Mu 1	Gstm1	FUNCTION: Conjugation of reduced glutathione to a wide number of exogenous and endogenous hydrophobic electrophiles. Involved in the formation of glutathione conjugates of both prostaglandin A2 (PGA2) and prostaglandin J2 (PGJ2). Participates in the formation of novel hepoxilin regioisomers. {ECO:0000250|UniProtKB:P09488}.	sp|P10649|GSTM1_MOUSE	sp|P10649|GSTM1_MOUSE Glutathione S-transferase Mu 1 OS=Mus musculus OX=10090 GN=Gstm1 PE=1 SV=2	1	22	22	13	81.2	25.97	105330000	60158000	114490000	93326000	137730000	166530000	151870000	1.52043e+08	0.613812	0.0350689
Q6ZWY9	Histone H2B type 1-C/E/G	H2bc4	FUNCTION: Core component of nucleosome. Nucleosomes wrap and compact DNA into chromatin, limiting DNA accessibility to the cellular machineries which require DNA as a template. Histones thereby play a central role in transcription regulation, DNA repair, DNA replication and chromosomal stability. DNA accessibility is regulated via a complex set of post-translational modifications of histones, als…	sp|Q6ZWY9|H2B1C_MOUSE;sp|Q64525|H2B2B_MOUSE;sp|Q64478|H2B1H_MOUSE;sp|P10854|H2B1M_MOUSE	sp|Q6ZWY9|H2B1C_MOUSE Histone H2B type 1-C/E/G OS=Mus musculus OX=10090 GN=H2bc4 PE=1 SV=3;sp|Q64525|H2B2B_MOUSE Histone H2B type 2-B OS=Mus musculus OX=10090 GN=Hist2h2bb PE=1 SV=3;sp|Q64478|H2B1H_MOUSE Histone H2B type 1-H OS=Mus musculus OX=10090 GN=H2b	4	7	7	1	46	13.906	28776000	32247000	20331000	27118000	36725000	37004000	42382000	3.87037e+07	0.700657	0.0439105
P11531	Dystrophin	Dmd	FUNCTION: Anchors the extracellular matrix to the cytoskeleton via F-actin. Ligand for dystroglycan. Component of the dystrophin-associated glycoprotein complex which accumulates at the neuromuscular junction (NMJ) and at a variety of synapses in the peripheral and central nervous systems and has a structural function in stabilizing the sarcolemma. Also implicated in signaling events and synaptic…	sp|P11531|DMD_MOUSE	sp|P11531|DMD_MOUSE Dystrophin OS=Mus musculus OX=10090 GN=Dmd PE=1 SV=3	1	3	3	3	1.3	425.83	217200	250640	230230	232690	152500	180050	187170	173240	1.34317	0.0144063
P11714	Cytochrome P450 2D9	Cyp2d9	FUNCTION: Cytochromes P450 are a group of heme-thiolate monooxygenases. In liver microsomes, this enzyme is involved in an NADPH-dependent electron transport pathway. It oxidizes a variety of structurally unrelated compounds, including steroids, fatty acids, and xenobiotics.	sp|P11714|CP2D9_MOUSE	sp|P11714|CP2D9_MOUSE Cytochrome P450 2D9 OS=Mus musculus OX=10090 GN=Cyp2d9 PE=1 SV=2	1	14	11	11	45	56.949	6890000	7669300	7743700	7.43433e+06	4565200	5343500	4870300	4.92633e+06	1.5091	0.00211061
P14094	Sodium/potassium-transporting ATPase subunit beta-1	Atp1b1	FUNCTION: This is the non-catalytic component of the active enzyme, which catalyzes the hydrolysis of ATP coupled with the exchange of Na(+) and K(+) ions across the plasma membrane. The beta subunit regulates, through assembly of alpha/beta heterodimers, the number of sodium pumps transported to the plasma membrane.; FUNCTION: Involved in cell adhesion and establishing epithelial cell polarity. …	sp|P14094|AT1B1_MOUSE	sp|P14094|AT1B1_MOUSE Sodium/potassium-transporting ATPase subunit beta-1 OS=Mus musculus OX=10090 GN=Atp1b1 PE=1 SV=1	1	5	5	5	22	35.194	1489400	1389000	1248300	1.37557e+06	914610	1161700	1026000	1.0341e+06	1.3302	0.0268847
P16332	Methylmalonyl-CoA mutase, mitochondrial	Mmut	FUNCTION: Involved in the degradation of several amino acids, odd-chain fatty acids and cholesterol via propionyl-CoA to the tricarboxylic acid cycle. {ECO:0000250|UniProtKB:P22033}.	sp|P16332|MUTA_MOUSE	sp|P16332|MUTA_MOUSE Methylmalonyl-CoA mutase, mitochondrial OS=Mus musculus OX=10090 GN=Mmut PE=1 SV=2	1	14	14	14	32.5	82.843	6919100	7135300	7057200	7037200	5487600	6399900	5413300	5.76693e+06	1.22027	0.017142
P16460	Argininosuccinate synthase	Ass1	FUNCTION: One of the enzymes of the urea cycle, the metabolic pathway transforming neurotoxic amonia produced by protein catabolism into inocuous urea in the liver of ureotelic animals. Catalyzes the formation of arginosuccinate from aspartate, citrulline and ATP and together with ASL it is responsible for the biosynthesis of arginine in most body tissues. {ECO:0000250|UniProtKB:P00966}.	sp|P16460|ASSY_MOUSE	sp|P16460|ASSY_MOUSE Argininosuccinate synthase OS=Mus musculus OX=10090 GN=Ass1 PE=1 SV=1	1	27	27	27	67	46.584	162360000	150590000	186770000	1.66573e+08	131620000	135100000	138170000	1.34963e+08	1.23421	0.0431964
P17717	UDP-glucuronosyltransferase 2B17	Ugt2b17	FUNCTION: UDPGT is of major importance in the conjugation and subsequent elimination of potentially toxic xenobiotics and endogenous compounds.	sp|P17717|UDB17_MOUSE	sp|P17717|UDB17_MOUSE UDP-glucuronosyltransferase 2B17 OS=Mus musculus OX=10090 GN=Ugt2b17 PE=1 SV=1	1	16	16	15	31.9	60.855	15690000	16231000	15803000	15908000	21608000	22418000	22999000	2.23417e+07	0.712033	0.000122446
P19157	Glutathione S-transferase P 1	Gstp1	FUNCTION: Conjugation of reduced glutathione to a wide number of exogenous and endogenous hydrophobic electrophiles. Involved in the formation of glutathione conjugates of both prostaglandin A2 (PGA2) and prostaglandin J2 (PGJ2). Participates in the formation of novel hepoxilin regioisomers. Regulates negatively CDK5 activity via p25/p35 translocation to prevent neurodegeneration. {ECO:0000250|Un…	sp|P19157|GSTP1_MOUSE;sp|P46425|GSTP2_MOUSE	sp|P19157|GSTP1_MOUSE Glutathione S-transferase P 1 OS=Mus musculus OX=10090 GN=Gstp1 PE=1 SV=2;sp|P46425|GSTP2_MOUSE Glutathione S-transferase P 2 OS=Mus musculus OX=10090 GN=Gstp2 PE=1 SV=2	2	20	20	20	70.5	23.609	102770000	111520000	74999000	9.64297e+07	200170000	123000000	190300000	1.71157e+08	0.5634	0.0485009
P21440	Phosphatidylcholine translocator ABCB4	Abcb4	FUNCTION: Energy-dependent phospholipid efflux translocator that acts as a positive regulator of biliary lipid secretion. Functions as a floppase that translocates specifically phosphatidylcholine (PC) from the inner to the outer leaflet of the canalicular membrane bilayer into the canaliculi between hepatocytes. Translocation of PC makes the biliary phospholipids available for extraction into th…	sp|P21440|MDR3_MOUSE	sp|P21440|MDR3_MOUSE Phosphatidylcholine translocator ABCB4 OS=Mus musculus OX=10090 GN=Abcb4 PE=1 SV=2	1	6	6	6	8.5	140.38	940410	839150	952690	910750	663590	544760	730190	646180	1.40944	0.0152815
P26443	Glutamate dehydrogenase 1, mitochondrial	Glud1	FUNCTION: Mitochondrial glutamate dehydrogenase that converts L-glutamate into alpha-ketoglutarate. Plays a key role in glutamine anaplerosis by producing alpha-ketoglutarate, an important intermediate in the tricarboxylic acid cycle. May be involved in learning and memory reactions by increasing the turnover of the excitatory neurotransmitter glutamate. {ECO:0000269|PubMed:23663782}.	sp|P26443|DHE3_MOUSE	sp|P26443|DHE3_MOUSE Glutamate dehydrogenase 1, mitochondrial OS=Mus musculus OX=10090 GN=Glud1 PE=1 SV=1	1	36	36	36	61.8	61.336	73061000	81050000	74168000	76093000	58924000	69079000	58370000	6.21243e+07	1.22485	0.0310871
P31786	Acyl-CoA-binding protein	Dbi	FUNCTION: Binds medium- and long-chain acyl-CoA esters with very high affinity and may function as an intracellular carrier of acyl-CoA esters. It is also able to displace diazepam from the benzodiazepine (BZD) recognition site located on the GABA type A receptor. It is therefore possible that this protein also acts as a neuropeptide to modulate the action of the GABA receptor.	sp|P31786|ACBP_MOUSE	sp|P31786|ACBP_MOUSE Acyl-CoA-binding protein OS=Mus musculus OX=10090 GN=Dbi PE=1 SV=2	1	8	8	8	67.8	10	81174000	86745000	86828000	8.49157e+07	58936000	73397000	55392000	62575000	1.35702	0.0184402
P32020	Non-specific lipid-transfer protein	Scp2	FUNCTION: Mediates in vitro the transfer of all common phospholipids, cholesterol and gangliosides between membranes. May play a role in regulating steroidogenesis.	sp|P32020|NLTP_MOUSE	sp|P32020|NLTP_MOUSE Non-specific lipid-transfer protein OS=Mus musculus OX=10090 GN=Scp2 PE=1 SV=3	1	25	25	25	51	59.125	70140000	72560000	68997000	7.05657e+07	64282000	67982000	65048000	6.57707e+07	1.0729	0.0358142
P35492	Histidine ammonia-lyase	Hal		sp|P35492|HUTH_MOUSE	sp|P35492|HUTH_MOUSE Histidine ammonia-lyase OS=Mus musculus OX=10090 GN=Hal PE=1 SV=1	1	20	20	20	49.3	72.257	14083000	16614000	15488000	15395000	8908900	11633000	8169500	9.57047e+06	1.60859	0.0104876
P37040	NADPH--cytochrome P450 reductase	Por	FUNCTION: This enzyme is required for electron transfer from NADP to cytochrome P450 in microsomes. It can also provide electron transfer to heme oxygenase and cytochrome B5. {ECO:0000255|HAMAP-Rule:MF_03212}.	sp|P37040|NCPR_MOUSE	sp|P37040|NCPR_MOUSE NADPH--cytochrome P450 reductase OS=Mus musculus OX=10090 GN=Por PE=1 SV=2	1	22	22	22	45.6	77.043	12608000	11069000	11917000	1.18647e+07	8518200	10446000	7258400	8.74087e+06	1.35738	0.0384725
P40124	Adenylyl cyclase-associated protein 1	Cap1	FUNCTION: Directly regulates filament dynamics and has been implicated in a number of complex developmental and morphological processes, including mRNA localization and the establishment of cell polarity. {ECO:0000250}.	sp|P40124|CAP1_MOUSE	sp|P40124|CAP1_MOUSE Adenylyl cyclase-associated protein 1 OS=Mus musculus OX=10090 GN=Cap1 PE=1 SV=4	1	9	9	9	29.5	51.564	1360400	1607800	1193900	1.38737e+06	846530	1110200	783270	913333	1.51901	0.0387922
P43006	Excitatory amino acid transporter 2	Slc1a2	FUNCTION: Sodium-dependent, high-affinity amino acid transporter that mediates the uptake of L-glutamate and also L-aspartate and D-aspartate (PubMed:7698742, PubMed:7557442, PubMed:9373176). Functions as a symporter that transports one amino acid molecule together with two or three Na(+) ions and one proton, in parallel with the counter-transport of one K(+) ion. Mediates Cl(-) flux that is not …	sp|P43006|EAA2_MOUSE	sp|P43006|EAA2_MOUSE Excitatory amino acid transporter 2 OS=Mus musculus OX=10090 GN=Slc1a2 PE=1 SV=1	1	5	5	5	11.7	62.03	501750	448460	353410	434540	301500	255750	306380	287877	1.50947	0.0338972
P46978	Dolichyl-diphosphooligosaccharide--protein glycosyltransferase subunit STT3A	Stt3a	FUNCTION: Catalytic subunit of the oligosaccharyl transferase (OST) complex that catalyzes the initial transfer of a defined glycan (Glc(3)Man(9)GlcNAc(2) in eukaryotes) from the lipid carrier dolichol-pyrophosphate to an asparagine residue within an Asn-X-Ser/Thr consensus motif in nascent polypeptide chains, the first step in protein N-glycosylation. N-glycosylation occurs cotranslationally and…	sp|P46978|STT3A_MOUSE	sp|P46978|STT3A_MOUSE Dolichyl-diphosphooligosaccharide--protein glycosyltransferase subunit STT3A OS=Mus musculus OX=10090 GN=Stt3a PE=1 SV=1	1	7	7	7	13.5	80.597	1940500	1999600	1594200	1.84477e+06	2498800	2408700	2565100	2.49087e+06	0.740612	0.00858373
P48722	Heat shock 70 kDa protein 4L	Hspa4l	FUNCTION: Possesses chaperone activity in vitro where it inhibits aggregation of citrate synthase. {ECO:0000250}.	sp|P48722|HS74L_MOUSE	sp|P48722|HS74L_MOUSE Heat shock 70 kDa protein 4L OS=Mus musculus OX=10090 GN=Hspa4l PE=1 SV=2	1	7	6	6	13.4	94.381	369760	353510	342130	355133	254640	294340	231340	260107	1.36534	0.0090601
P50136	2-oxoisovalerate dehydrogenase subunit alpha, mitochondrial	Bckdha	FUNCTION: The branched-chain alpha-keto dehydrogenase complex catalyzes the overall conversion of alpha-keto acids to acyl-CoA and CO(2). It contains multiple copies of three enzymatic components: branched-chain alpha-keto acid decarboxylase (E1), lipoamide acyltransferase (E2) and lipoamide dehydrogenase (E3).	sp|P50136|ODBA_MOUSE	sp|P50136|ODBA_MOUSE 2-oxoisovalerate dehydrogenase subunit alpha, mitochondrial OS=Mus musculus OX=10090 GN=Bckdha PE=1 SV=1	1	9	9	9	30.1	50.37	3620000	3693700	4340800	3.88483e+06	2993400	2771000	2610600	2.79167e+06	1.39158	0.0126845
P52196	Thiosulfate sulfurtransferase	Tst	FUNCTION: Together with MRPL18, acts as a mitochondrial import factor for the cytosolic 5S rRNA. Only the nascent unfolded cytoplasmic form is able to bind to the 5S rRNA (By similarity). Formation of iron-sulfur complexes and cyanide detoxification. {ECO:0000250}.	sp|P52196|THTR_MOUSE	sp|P52196|THTR_MOUSE Thiosulfate sulfurtransferase OS=Mus musculus OX=10090 GN=Tst PE=1 SV=3	1	9	9	9	40.4	33.466	12700000	15535000	14140000	14125000	11290000	9688200	12130000	1.10361e+07	1.27989	0.0468575
P54775	26S proteasome regulatory subunit 6B	Psmc4	FUNCTION: Component of the 26S proteasome, a multiprotein complex involved in the ATP-dependent degradation of ubiquitinated proteins. This complex plays a key role in the maintenance of protein homeostasis by removing misfolded or damaged proteins, which could impair cellular functions, and by removing proteins whose functions are no longer required. Therefore, the proteasome participates in num…	sp|P54775|PRS6B_MOUSE	sp|P54775|PRS6B_MOUSE 26S proteasome regulatory subunit 6B OS=Mus musculus OX=10090 GN=Psmc4 PE=1 SV=2	1	17	17	17	52.6	47.408	3659500	3573800	4002500	3.74527e+06	3230900	3349700	2951300	3177300	1.17876	0.0322598
P55302	Alpha-2-macroglobulin receptor-associated protein	Lrpap1	FUNCTION: Molecular chaperone for LDL receptor-related proteins that may regulate their ligand binding activity along the secretory pathway. {ECO:0000250|UniProtKB:P30533}.	sp|P55302|AMRP_MOUSE	sp|P55302|AMRP_MOUSE Alpha-2-macroglobulin receptor-associated protein OS=Mus musculus OX=10090 GN=Lrpap1 PE=1 SV=1	1	7	7	7	23.3	42.215	1417000	1391500	1054800	1.28777e+06	783550	773420	687180	748050	1.7215	0.011047
P56394	Cytochrome c oxidase copper chaperone	Cox17	FUNCTION: Copper metallochaperone essential for the assembly of the mitochondrial respiratory chain complex IV (CIV), also known as cytochrome c oxidase. Binds two copper ions and delivers them to the metallochaperone SCO1 which transports the copper ions to the Cu(A) site on the cytochrome c oxidase subunit II (MT-CO2/COX2). {ECO:0000269|PubMed:12370308}.	sp|P56394|COX17_MOUSE	sp|P56394|COX17_MOUSE Cytochrome c oxidase copper chaperone OS=Mus musculus OX=10090 GN=Cox17 PE=1 SV=2	1	1	1	1	20.6	6.784	52336	38311	56583	49076.7	68824	65762	63635	66073.7	0.742757	0.0411342
P57716	Nicastrin	Ncstn	FUNCTION: Essential subunit of the gamma-secretase complex, an endoprotease complex that catalyzes the intramembrane cleavage of integral membrane proteins such as Notch receptors and APP (amyloid-beta precursor protein). The gamma-secretase complex plays a role in Notch and Wnt signaling cascades and regulation of downstream processes via its role in processing key regulatory proteins, and by re…	sp|P57716|NICA_MOUSE	sp|P57716|NICA_MOUSE Nicastrin OS=Mus musculus OX=10090 GN=Ncstn PE=1 SV=3	1	1	1	1	2.5	78.491		151540	194630	173085	324180	312730	286940	307950	0.562056	0.0081234
P59242	Cingulin	Cgn	FUNCTION: Probably plays a role in the formation and regulation of the tight junction (TJ) paracellular permeability barrier. {ECO:0000250}.	sp|P59242|CING_MOUSE	sp|P59242|CING_MOUSE Cingulin OS=Mus musculus OX=10090 GN=Cgn PE=1 SV=1	1	6	6	6	6.7	136.45	504360	602880	563850	557030	432210	483360	416710	444093	1.25431	0.0321126
P60603	Reactive oxygen species modulator 1	Romo1	FUNCTION: Has antibacterial activity against a variety of bacteria including S.aureus, P.aeruginosa and M.tuberculosis. Acts by inducing bacterial membrane breakage (By similarity). {ECO:0000250}.; FUNCTION: Induces production of reactive oxygen species (ROS) which are necessary for cell proliferation. May play a role in inducing oxidative DNA damage and replicative senescence. May play a role in…	sp|P60603|ROMO1_MOUSE	sp|P60603|ROMO1_MOUSE Reactive oxygen species modulator 1 OS=Mus musculus OX=10090 GN=Romo1 PE=2 SV=1	1	1	1	1	21.5	8.1828	253530	233790	336610	274643	492830		488540	490685	0.559714	0.0130559
P61750	ADP-ribosylation factor 4	Arf4	FUNCTION: GTP-binding protein that functions as an allosteric activator of the cholera toxin catalytic subunit, an ADP-ribosyltransferase. Involved in protein trafficking; may modulate vesicle budding and uncoating within the Golgi apparatus.	sp|P61750|ARF4_MOUSE	sp|P61750|ARF4_MOUSE ADP-ribosylation factor 4 OS=Mus musculus OX=10090 GN=Arf4 PE=1 SV=2	1	5	1	1	44.4	20.396	82943	123730	96904	101192	156270	164380	156400	159017	0.636363	0.00920752
P62137	Serine/threonine-protein phosphatase PP1-alpha catalytic subunit	Ppp1ca	FUNCTION: Protein phosphatase that associates with over 200 regulatory proteins to form highly specific holoenzymes which dephosphorylate hundreds of biological targets. Protein phosphatase 1 (PP1) is essential for cell division, and participates in the regulation of glycogen metabolism, muscle contractility and protein synthesis. Involved in regulation of ionic conductances and long-term synapti…	sp|P62137|PP1A_MOUSE	sp|P62137|PP1A_MOUSE Serine/threonine-protein phosphatase PP1-alpha catalytic subunit OS=Mus musculus OX=10090 GN=Ppp1ca PE=1 SV=1	1	14	14	2	54.2	37.54	4296400	4453800	3949300	4.23317e+06	5288900	5554200	5429400	5.42417e+06	0.780427	0.00207064
P62245	40S ribosomal protein S15a	Rps15a	FUNCTION: Structural component of the ribosome. Required for proper erythropoiesis. {ECO:0000250|UniProtKB:P62244}.	sp|P62245|RS15A_MOUSE	sp|P62245|RS15A_MOUSE 40S ribosomal protein S15a OS=Mus musculus OX=10090 GN=Rps15a PE=1 SV=2	1	3	3	3	33.1	14.839	4690600	4710800	4201100	4.53417e+06	5001700	5876000	5353200	5410300	0.838062	0.0448278
P62264	40S ribosomal protein S14	Rps14		sp|P62264|RS14_MOUSE	sp|P62264|RS14_MOUSE 40S ribosomal protein S14 OS=Mus musculus OX=10090 GN=Rps14 PE=1 SV=3	1	7	7	7	64.2	16.273	2098900	2000900	1812900	1970900	2326900	2714900	2883100	2.64163e+06	0.746091	0.0221822
P70388	DNA repair protein RAD50	Rad50	FUNCTION: Component of the MRN complex, which plays a central role in double-strand break (DSB) repair, DNA recombination, maintenance of telomere integrity and meiosis. The complex possesses single-strand endonuclease activity and double-strand-specific 3'-5' exonuclease activity, which are provided by MRE11. RAD50 may be required to bind DNA ends and hold them in close proximity. This could fac…	sp|P70388|RAD50_MOUSE	sp|P70388|RAD50_MOUSE DNA repair protein RAD50 OS=Mus musculus OX=10090 GN=Rad50 PE=1 SV=1	1	3	3	3	3.6	153.49	78109	91086	88682	85959	44791	62634	60470	55965	1.53594	0.0121347
P97434	Myosin phosphatase Rho-interacting protein	Mprip	FUNCTION: Targets myosin phosphatase to the actin cytoskeleton. Required for the regulation of the actin cytoskeleton by RhoA and ROCK1. Depletion leads to an increased number of stress fibers in smooth muscle cells through stabilization of actin fibers by phosphorylated myosin. Overexpression of MRIP as well as its F-actin-binding region leads to disassembly of stress fibers in neuronal cells. {…	sp|P97434|MPRIP_MOUSE	sp|P97434|MPRIP_MOUSE Myosin phosphatase Rho-interacting protein OS=Mus musculus OX=10090 GN=Mprip PE=1 SV=2	1	5	5	5	8	116.41	173990	240570	168470	194343	97824	140810	111550	116728	1.66492	0.042434
Q00PI9	Heterogeneous nuclear ribonucleoprotein U-like protein 2	Hnrnpul2		sp|Q00PI9|HNRL2_MOUSE	sp|Q00PI9|HNRL2_MOUSE Heterogeneous nuclear ribonucleoprotein U-like protein 2 OS=Mus musculus OX=10090 GN=Hnrnpul2 PE=1 SV=2	1	7	7	7	14.6	84.939	507590	619790	590120	572500	817580	719360	857470	798137	0.717296	0.0130954
Q07797	Galectin-3-binding protein	Lgals3bp	FUNCTION: Promotes integrin-mediated cell adhesion. May stimulate host defense against viruses and tumor cells (By similarity). {ECO:0000250|UniProtKB:Q08380}.	sp|Q07797|LG3BP_MOUSE	sp|Q07797|LG3BP_MOUSE Galectin-3-binding protein OS=Mus musculus OX=10090 GN=Lgals3bp PE=1 SV=1	1	8	8	8	25.8	64.49	1988700	1552700	2307200	1.94953e+06	3462800	2762200	3870300	3365100	0.579339	0.0222681
Q11136	Xaa-Pro dipeptidase	Pepd	FUNCTION: Splits dipeptides with a prolyl or hydroxyprolyl residue in the C-terminal position. Plays an important role in collagen metabolism because of the high level of iminoacids in collagen.	sp|Q11136|PEPD_MOUSE	sp|Q11136|PEPD_MOUSE Xaa-Pro dipeptidase OS=Mus musculus OX=10090 GN=Pepd PE=1 SV=3	1	7	7	7	20.1	55.028	1390100	1330700	942920	1221240	2058200	1826500	1899300	1928000	0.633423	0.0105756
Q3TC72	Fumarylacetoacetate hydrolase domain-containing protein 2A	Fahd2	FUNCTION: May have hydrolase activity. {ECO:0000250}.	sp|Q3TC72|FAHD2_MOUSE	sp|Q3TC72|FAHD2_MOUSE Fumarylacetoacetate hydrolase domain-containing protein 2A OS=Mus musculus OX=10090 GN=Fahd2 PE=1 SV=1	1	5	5	5	34.8	34.69	1056700	1147700	1359500	1.18797e+06	570920	748810	561010	626913	1.89495	0.00664402
Q3TCH7	Cullin-4A	Cul4a	FUNCTION: Core component of multiple cullin-RING-based E3 ubiquitin-protein ligase complexes which mediate the ubiquitination and subsequent proteasomal degradation of target proteins. As a scaffold protein may contribute to catalysis through positioning of the substrate and the ubiquitin-conjugating enzyme. The E3 ubiquitin-protein ligase activity of the complex is dependent on the neddylation o…	sp|Q3TCH7|CUL4A_MOUSE	sp|Q3TCH7|CUL4A_MOUSE Cullin-4A OS=Mus musculus OX=10090 GN=Cul4a PE=1 SV=1	1	10	10	7	19.1	87.752	752750	821740	1006900	860463	1239000	1054900	1370600	1221500	0.704432	0.0385451
Q3TLP5	Enoyl-CoA hydratase domain-containing protein 2, mitochondrial	Echdc2		sp|Q3TLP5|ECHD2_MOUSE	sp|Q3TLP5|ECHD2_MOUSE Enoyl-CoA hydratase domain-containing protein 2, mitochondrial OS=Mus musculus OX=10090 GN=Echdc2 PE=1 SV=2	1	2	2	2	16.2	31.852	1349500	1542900	1228100	1373500	871810	876210	1053300	933773	1.47091	0.0158876
Q3TPX4	Exocyst complex component 5	Exoc5	FUNCTION: Component of the exocyst complex involved in the docking of exocytic vesicles with fusion sites on the plasma membrane. {ECO:0000250}.	sp|Q3TPX4|EXOC5_MOUSE	sp|Q3TPX4|EXOC5_MOUSE Exocyst complex component 5 OS=Mus musculus OX=10090 GN=Exoc5 PE=1 SV=2	1	3	3	2	8.1	81.737	247070	270750	241310	253043	146400	162590	184170	164387	1.53932	0.00332967
Q3UH53	Protein sidekick-1	Sdk1	FUNCTION: Adhesion molecule that promotes lamina-specific synaptic connections in the retina. Expressed in specific subsets of interneurons and retinal ganglion cells (RGCs) and promotes synaptic connectivity via homophilic interactions. {ECO:0000250|UniProtKB:Q8AV58}.	sp|Q3UH53|SDK1_MOUSE	sp|Q3UH53|SDK1_MOUSE Protein sidekick-1 OS=Mus musculus OX=10090 GN=Sdk1 PE=1 SV=1	1	2	2	2	1.5	240.3	1747900	1912400	2428400	2.02957e+06	3289600	2956100	4312400	3.51937e+06	0.576685	0.0310059
Q571F8	Glutaminase liver isoform, mitochondrial	Gls2	FUNCTION: Plays an important role in the regulation of glutamine catabolism. Promotes mitochondrial respiration and increases ATP generation in cells by catalyzing the synthesis of glutamate and alpha-ketoglutarate. Increases cellular anti-oxidant function via NADH and glutathione production. May play a role in preventing tumor proliferation. {ECO:0000250|UniProtKB:Q9UI32}.	sp|Q571F8|GLSL_MOUSE	sp|Q571F8|GLSL_MOUSE Glutaminase liver isoform, mitochondrial OS=Mus musculus OX=10090 GN=Gls2 PE=1 SV=2	1	13	13	13	32.4	66.365	3887100	4238700	4537500	4221100	3279700	2792300	3062200	3.04473e+06	1.38636	0.00745419
Q5EBG8	Uncharacterized protein C1orf50 homolog			sp|Q5EBG8|CA050_MOUSE	sp|Q5EBG8|CA050_MOUSE Uncharacterized protein C1orf50 homolog OS=Mus musculus OX=10090 PE=1 SV=1	1	6	6	6	46.2	21.862	1082300	1155700	1088300	1.10877e+06	903160	1039300	950250	964237	1.14989	0.0355569
Q5EG47	5-AMP-activated protein kinase catalytic subunit alpha-1	Prkaa1	FUNCTION: Catalytic subunit of AMP-activated protein kinase (AMPK), an energy sensor protein kinase that plays a key role in regulating cellular energy metabolism. In response to reduction of intracellular ATP levels, AMPK activates energy-producing pathways and inhibits energy-consuming processes: inhibits protein, carbohydrate and lipid biosynthesis, as well as cell growth and proliferation. AM…	sp|Q5EG47|AAPK1_MOUSE	sp|Q5EG47|AAPK1_MOUSE 5-AMP-activated protein kinase catalytic subunit alpha-1 OS=Mus musculus OX=10090 GN=Prkaa1 PE=1 SV=2	1	7	7	5	20	63.928	334310	214230	323580	290707	392980	458480	489580	447013	0.650331	0.0307353
Q5KU39	Vacuolar protein sorting-associated protein 41 homolog	Vps41	FUNCTION: Plays a role in vesicle-mediated protein trafficking to lysosomal compartments including the endocytic membrane transport and autophagic pathways. Believed to act in part as a core component of the putative HOPS endosomal tethering complex is proposed to be involved in the Rab5-to-Rab7 endosome conversion probably implicating MON1A/B, and via binding SNAREs and SNARE complexes to mediat…	sp|Q5KU39|VPS41_MOUSE	sp|Q5KU39|VPS41_MOUSE Vacuolar protein sorting-associated protein 41 homolog OS=Mus musculus OX=10090 GN=Vps41 PE=1 SV=1	1	1	1	1	1.8	98.601	39393	37047	33183	36541	60371	66587	70395	65784.3	0.555467	0.00104648
Q5YD48	APOBEC1 complementation factor	A1cf	FUNCTION: Essential component of the apolipoprotein B mRNA editing enzyme complex which is responsible for the postranscriptional editing of a CAA codon for Gln to a UAA codon for stop in APOB mRNA. Binds to APOB mRNA and is probably responsible for docking the catalytic subunit, APOBEC1, to the mRNA to allow it to deaminate its target cytosine. The complex also seems to protect the edited APOB m…	sp|Q5YD48|A1CF_MOUSE	sp|Q5YD48|A1CF_MOUSE APOBEC1 complementation factor OS=Mus musculus OX=10090 GN=A1cf PE=1 SV=2	1	11	11	11	23.4	65.681	1143700	1374800	1235700	1251400	1629100	1548300	1955200	1.71087e+06	0.731442	0.0313619
Q60631	Growth factor receptor-bound protein 2	Grb2	FUNCTION: Adapter protein that provides a critical link between cell surface growth factor receptors and the Ras signaling pathway.; FUNCTION: Isoform 2 does not bind to phosphorylated epidermal growth factor receptor (EGFR) but inhibits EGF-induced. transactivation of a RAS-responsive element. Isoform 2 acts as a dominant negative protein over GRB2 and by suppressing proliferative signals, may t…	sp|Q60631|GRB2_MOUSE	sp|Q60631|GRB2_MOUSE Growth factor receptor-bound protein 2 OS=Mus musculus OX=10090 GN=Grb2 PE=1 SV=1	1	4	4	4	18	25.238	107470	84145	182170	124595	245820	203400	260880	236700	0.526384	0.0305821
Q60692	Proteasome subunit beta type-6	Psmb6	FUNCTION: Component of the 20S core proteasome complex involved in the proteolytic degradation of most intracellular proteins. This complex plays numerous essential roles within the cell by associating with different regulatory particles. Associated with two 19S regulatory particles, forms the 26S proteasome and thus participates in the ATP-dependent degradation of ubiquitinated proteins. The 26S…	sp|Q60692|PSB6_MOUSE	sp|Q60692|PSB6_MOUSE Proteasome subunit beta type-6 OS=Mus musculus OX=10090 GN=Psmb6 PE=1 SV=3	1	3	3	3	26.1	25.378	1102800	1254200	1158000	1.17167e+06	767300	457280	811020	678533	1.72676	0.0146606
Q60864	Stress-induced-phosphoprotein 1	Stip1	FUNCTION: Acts as a co-chaperone for HSP90AA1. Mediates the association of the molecular chaperones HSPA8/HSC70 and HSP90. {ECO:0000250|UniProtKB:O35814, ECO:0000250|UniProtKB:P31948}.	sp|Q60864|STIP1_MOUSE	sp|Q60864|STIP1_MOUSE Stress-induced-phosphoprotein 1 OS=Mus musculus OX=10090 GN=Stip1 PE=1 SV=1	1	21	21	21	40.1	62.581	5128800	5632100	5074700	5.27853e+06	6284300	6326300	5762200	6.12427e+06	0.861905	0.0290451
Q60960	Importin subunit alpha-5	Kpna1	FUNCTION: Functions in nuclear protein import as an adapter protein for nuclear receptor KPNB1. Binds specifically and directly to substrates containing either a simple or bipartite NLS motif. Docking of the importin/substrate complex to the nuclear pore complex (NPC) is mediated by KPNB1 through binding to nucleoporin FxFG repeats and the complex is subsequently translocated through the pore by …	sp|Q60960|IMA5_MOUSE	sp|Q60960|IMA5_MOUSE Importin subunit alpha-5 OS=Mus musculus OX=10090 GN=Kpna1 PE=1 SV=2	1	6	6	4	20.8	60.182	299640	330250	247800	292563	464630	401590	369360	411860	0.710347	0.0318907
Q61234	Alpha-1-syntrophin	Snta1	FUNCTION: Adapter protein that binds to and probably organizes the subcellular localization of a variety of membrane proteins. May link various receptors to the actin cytoskeleton and the extracellular matrix via the dystrophin glycoprotein complex. Plays an important role in synapse formation and in the organization of UTRN and acetylcholine receptors at the neuromuscular synapse. Binds to phosp…	sp|Q61234|SNTA1_MOUSE	sp|Q61234|SNTA1_MOUSE Alpha-1-syntrophin OS=Mus musculus OX=10090 GN=Snta1 PE=1 SV=1	1	2	2	2	8.9	53.664	184790	175310	145460	168520	119190	108340	109640	112390	1.49942	0.0104114
Q61490	CD166 antigen	Alcam	FUNCTION: Cell adhesion molecule that mediates both heterotypic cell-cell contacts via its interaction with CD6, as well as homotypic cell-cell contacts. Promotes T-cell activation and proliferation via its interactions with CD6 (By similarity). Contributes to the formation and maturation of the immunological synapse via its interactions with CD6 (By similarity). Mediates homotypic interactions w…	sp|Q61490|CD166_MOUSE	sp|Q61490|CD166_MOUSE CD166 antigen OS=Mus musculus OX=10090 GN=Alcam PE=1 SV=3	1	8	8	8	23.3	65.091	924730	785210	680770	796903	1154300	1010800	1307500	1.15753e+06	0.68845	0.0314525
Q61586	Glycerol-3-phosphate acyltransferase 1, mitochondrial	Gpam	FUNCTION: Esterifies acyl-group from acyl-ACP to the sn-1 position of glycerol-3-phosphate, an essential step in glycerolipid biosynthesis. {ECO:0000250|UniProtKB:P97564, ECO:0000250|UniProtKB:Q9HCL2}.	sp|Q61586|GPAT1_MOUSE	sp|Q61586|GPAT1_MOUSE Glycerol-3-phosphate acyltransferase 1, mitochondrial OS=Mus musculus OX=10090 GN=Gpam PE=1 SV=2	1	10	10	10	18.9	93.703	1187700	1230400	1063200	1.16043e+06	969470	815720	1025600	936930	1.23855	0.0496802
Q61598	Rab GDP dissociation inhibitor beta	Gdi2	FUNCTION: Regulates the GDP/GTP exchange reaction of most Rab proteins by inhibiting the dissociation of GDP from them, and the subsequent binding of GTP to them.	sp|Q61598|GDIB_MOUSE	sp|Q61598|GDIB_MOUSE Rab GDP dissociation inhibitor beta OS=Mus musculus OX=10090 GN=Gdi2 PE=1 SV=1	1	25	25	21	66.5	50.537	15218000	15601000	15802000	1.55403e+07	12145000	14182000	13455000	1.32607e+07	1.17191	0.0212767
Q61792	LIM and SH3 domain protein 1	Lasp1	FUNCTION: Plays an important role in the regulation of dynamic actin-based, cytoskeletal activities. Agonist-dependent changes in LASP1 phosphorylation may also serve to regulate actin-associated ion transport activities, not only in the parietal cell but also in certain other F-actin-rich secretory epithelial cell types (By similarity). {ECO:0000250}.	sp|Q61792|LASP1_MOUSE	sp|Q61792|LASP1_MOUSE LIM and SH3 domain protein 1 OS=Mus musculus OX=10090 GN=Lasp1 PE=1 SV=1	1	2	2	2	8.7	29.994	566840	526980	484190	526003	365250	398290	442660	402067	1.30825	0.019359
Q61907	Phosphatidylethanolamine N-methyltransferase	Pemt	FUNCTION: Catalyzes the three sequential steps of the methylation pathway of phosphatidylcholine biosynthesis, the SAM-dependent methylation of phosphatidylethanolamine (PE) to phosphatidylmonomethylethanolamine (PMME), PMME to phosphatidyldimethylethanolamine (PDME), and PDME to phosphatidylcholine (PC). {ECO:0000255|HAMAP-Rule:MF_03216, ECO:0000269|PubMed:9371769, ECO:0000269|PubMed:9765216}.	sp|Q61907|PEMT_MOUSE	sp|Q61907|PEMT_MOUSE Phosphatidylethanolamine N-methyltransferase OS=Mus musculus OX=10090 GN=Pemt PE=1 SV=4	1	1	1	1	6.5	22.579	1387000	1461300	1334600	1394300	1031900	474990	1021300	842730	1.6545	0.0423389
Q62087	Serum paraoxonase/lactonase 3	Pon3	FUNCTION: Has low activity towards the organophosphate paraxon and aromatic carboxylic acid esters. Rapidly hydrolyzes lactones such as statin prodrugs (e.g. lovastatin). Hydrolyzes aromatic lactones and 5- or 6-member ring lactones with aliphatic substituents but not simple lactones or those with polar substituents (By similarity). {ECO:0000250}.	sp|Q62087|PON3_MOUSE	sp|Q62087|PON3_MOUSE Serum paraoxonase/lactonase 3 OS=Mus musculus OX=10090 GN=Pon3 PE=1 SV=2	1	7	7	7	34.5	39.351	2205900	2454400	2127200	2262500	1484400	1710100	1362200	1518900	1.48956	0.00632245
Q62417	Sorbin and SH3 domain-containing protein 1	Sorbs1	FUNCTION: Plays a role in tyrosine phosphorylation of CBL by linking CBL to the insulin receptor. Required for insulin-stimulated glucose transport. Involved in formation of actin stress fibers and focal adhesions. {ECO:0000269|PubMed:11001060, ECO:0000269|PubMed:9447983, ECO:0000269|PubMed:9461600}.	sp|Q62417|SRBS1_MOUSE	sp|Q62417|SRBS1_MOUSE Sorbin and SH3 domain-containing protein 1 OS=Mus musculus OX=10090 GN=Sorbs1 PE=1 SV=2	1	6	5	5	6.6	143.07	677350	674350	636200	662633	610000	458330	458090	508807	1.30233	0.0423408
Q62425	Cytochrome c oxidase subunit NDUFA4	Ndufa4	FUNCTION: Component of the cytochrome c oxidase, the last enzyme in the mitochondrial electron transport chain which drives oxidative phosphorylation. The respiratory chain contains 3 multisubunit complexes succinate dehydrogenase (complex II, CII), ubiquinol-cytochrome c oxidoreductase (cytochrome b-c1 complex, complex III, CIII) and cytochrome c oxidase (complex IV, CIV), that cooperate to tran…	sp|Q62425|NDUA4_MOUSE	sp|Q62425|NDUA4_MOUSE Cytochrome c oxidase subunit NDUFA4 OS=Mus musculus OX=10090 GN=Ndufa4 PE=1 SV=2	1	4	4	4	37.8	9.3267	3287400	3254600	3835000	3459000	2828900	2362400	2948700	2.71333e+06	1.27482	0.0453856
Q64331	Unconventional myosin-VI	Myo6	FUNCTION: Myosins are actin-based motor molecules with ATPase activity (PubMed:11906161). Unconventional myosins serve in intracellular movements (PubMed:11906161). Myosin 6 is a reverse-direction motor protein that moves towards the minus-end of actin filaments (By similarity). Has slow rate of actin-activated ADP release due to weak ATP binding (By similarity). Functions in a variety of intrace…	sp|Q64331|MYO6_MOUSE	sp|Q64331|MYO6_MOUSE Unconventional myosin-VI OS=Mus musculus OX=10090 GN=Myo6 PE=1 SV=1	1	9	9	9	10.8	146.41	796070	843320	691360	776917	1133300	1360500	1147000	1213600	0.640175	0.00714416
Q64435	UDP-glucuronosyltransferase 1-6	Ugt1a6	FUNCTION: UDPGT is of major importance in the conjugation and subsequent elimination of potentially toxic xenobiotics and endogenous compounds. Conjugates small planar phenolic molecules such as 4-nitrophenol, 1-naphthol, and 4-methylumbelliferone. The bulky phenol 4-hydroxybiphenyl, androgens and estrogens are not substrates. 2-hydroxybiphenyl is an excellent substrate.	sp|Q64435|UD16_MOUSE	sp|Q64435|UD16_MOUSE UDP-glucuronosyltransferase 1-6 OS=Mus musculus OX=10090 GN=Ugt1a6 PE=1 SV=1	1	16	15	11	47.6	60.438	9427800	9080100	10658000	9.72197e+06	10737000	11484000	11832000	11351000	0.856485	0.047777
Q64FW2	All-trans-retinol 13,14-reductase	Retsat	FUNCTION: Catalyzes the saturation of all-trans-retinol to all-trans-13,14-dihydroretinol (PubMed:15358783, PubMed:17253779, PubMed:19139408). Does not exhibit any activity toward all-trans-retinoic acid, nor 9-cis, 11-cis or 13-cis-retinol isomers (PubMed:15358783). May play a role in the metabolism of vitamin A (PubMed:15358783, PubMed:17253779). Independently of retinol conversion, may regulat…	sp|Q64FW2|RETST_MOUSE	sp|Q64FW2|RETST_MOUSE All-trans-retinol 13,14-reductase OS=Mus musculus OX=10090 GN=Retsat PE=1 SV=3	1	11	11	11	28.2	67.334	1944800	1912300	1828700	1.89527e+06	2359100	2104700	2166100	2.20997e+06	0.8576	0.0200743
Q69ZT1	Fanconi-associated nuclease 1	Fan1	FUNCTION: Nuclease required for the repair of DNA interstrand cross-links (ICL) recruited at sites of DNA damage by monoubiquitinated FANCD2. Specifically involved in repair of ICL-induced DNA breaks by being required for efficient homologous recombination, probably in the resolution of homologous recombination intermediates (By similarity). Not involved in DNA double-strand breaks resection. Act…	sp|Q69ZT1|FAN1_MOUSE	sp|Q69ZT1|FAN1_MOUSE Fanconi-associated nuclease 1 OS=Mus musculus OX=10090 GN=Fan1 PE=2 SV=2	1	1	1	1	0.7	112.92	49708	57332	55761	54267	76056	62583	66065	68234.7	0.7953	0.0400187
Q6GQS1	Calcium-binding mitochondrial carrier protein SCaMC-3	Slc25a23	FUNCTION: Calcium-dependent mitochondrial solute carrier. Mitochondrial solute carriers shuttle metabolites, nucleotides, and cofactors through the mitochondrial inner membrane. May act as a ATP-Mg/Pi exchanger that mediates the transport of Mg-ATP in exchange for phosphate, catalyzing the net uptake or efflux of adenine nucleotides into or from the mitochondria. Acts as a regulator of mitochondr…	sp|Q6GQS1|SCMC3_MOUSE	sp|Q6GQS1|SCMC3_MOUSE Calcium-binding mitochondrial carrier protein SCaMC-3 OS=Mus musculus OX=10090 GN=Slc25a23 PE=1 SV=1	1	5	5	5	17.1	52.496	677030	772340	572280	673883	454620	534530	404730	464627	1.45038	0.0387484
Q6NV83	U2 snRNP-associated SURP motif-containing protein	U2surp		sp|Q6NV83|SR140_MOUSE	sp|Q6NV83|SR140_MOUSE U2 snRNP-associated SURP motif-containing protein OS=Mus musculus OX=10090 GN=U2surp PE=1 SV=3	1	3	3	3	3.9	118.26	380350	319790	313100	337747	421530	395730	446880	421380	0.801525	0.032348
Q6PA06	Atlastin-2	Atl2	FUNCTION: GTPase tethering membranes through formation of trans-homooligomers and mediating homotypic fusion of endoplasmic reticulum membranes. Functions in endoplasmic reticulum tubular network biogenesis. {ECO:0000250|UniProtKB:Q8NHH9}.	sp|Q6PA06|ATLA2_MOUSE;sp|Q8BH66|ATLA1_MOUSE	sp|Q6PA06|ATLA2_MOUSE Atlastin-2 OS=Mus musculus OX=10090 GN=Atl2 PE=1 SV=1	2	9	9	9	22.3	66.223	987230	1072100	928570	995967	739810	667630	845500	750980	1.32622	0.0209847
Q6PAV2	Probable E3 ubiquitin-protein ligase HERC4	Herc4	FUNCTION: Probable E3 ubiquitin-protein ligase involved in either protein trafficking or in the distribution of cellular structures. Required for spermatozoon maturation and fertility, and for the removal of the cytoplasmic droplet of the spermatozoon. E3 ubiquitin-protein ligases accept ubiquitin from an E2 ubiquitin-conjugating enzyme in the form of a thioester and then directly transfer it to …	sp|Q6PAV2|HERC4_MOUSE	sp|Q6PAV2|HERC4_MOUSE Probable E3 ubiquitin-protein ligase HERC4 OS=Mus musculus OX=10090 GN=Herc4 PE=1 SV=2	1	7	7	7	11.5	118.41	1184000	1010700	1205200	1133300	1626400	1774700	1363300	1.58813e+06	0.713605	0.0281633
Q6PGL7	WASH complex subunit 2	Washc2	FUNCTION: Acts as a component of the WASH core complex that functions as a nucleation-promoting factor (NPF) at the surface of endosomes, where it recruits and activates the Arp2/3 complex to induce actin polymerization, playing a key role in the fission of tubules that serve as transport intermediates during endosome sorting. Mediates the recruitment of the WASH core complex to endosome membrane…	sp|Q6PGL7|WASC2_MOUSE	sp|Q6PGL7|WASC2_MOUSE WASH complex subunit 2 OS=Mus musculus OX=10090 GN=Washc2 PE=1 SV=1	1	2	2	2	2.7	145.31	57267	63463	76684	65804.7	48369	47040	41073	45494	1.44645	0.0298623
Q78JE5	F-box only protein 22	Fbxo22	FUNCTION: Substrate-recognition component of the SCF (SKP1-CUL1-F-box protein)-type E3 ubiquitin ligase complex. Promotes the proteasome-dependent degradation of key sarcomeric proteins, such as alpha-actinin (ACTN2) and filamin-C (FLNC), essential for maintenance of normal contractile function. {ECO:0000269|PubMed:22972877}.	sp|Q78JE5|FBX22_MOUSE	sp|Q78JE5|FBX22_MOUSE F-box only protein 22 OS=Mus musculus OX=10090 GN=Fbxo22 PE=1 SV=2	1	2	2	2	8.5	44.202	83675	80892	80996	81854.3	115210	108850	102080	108713	0.752937	0.00232727
Q7TMY7	Importin-8	Ipo8	FUNCTION: Seems to function in nuclear protein import, either by acting as autonomous nuclear transport receptor or as an adapter-like protein in association with the importin-beta subunit KPNB1. Acting autonomously, is thought to serve itself as receptor for nuclear localization signals (NLS) and to promote translocation of import substrates through the nuclear pore complex (NPC) by an energy re…	sp|Q7TMY7|IPO8_MOUSE	sp|Q7TMY7|IPO8_MOUSE Importin-8 OS=Mus musculus OX=10090 GN=Ipo8 PE=1 SV=3	1	1	1	1	2.3	117.08	18562	22342	14743	18549	8684.5	12637	7730	9683.83	1.91546	0.0289843
Q80W54	CAAX prenyl protease 1 homolog	Zmpste24	FUNCTION: Proteolytically removes the C-terminal three residues of farnesylated proteins. Acts on lamin A/C. {ECO:0000269|PubMed:11923874}.	sp|Q80W54|FACE1_MOUSE	sp|Q80W54|FACE1_MOUSE CAAX prenyl protease 1 homolog OS=Mus musculus OX=10090 GN=Zmpste24 PE=1 SV=2	1	4	4	4	14.1	54.734	1181900	826870	1305600	1104790	1859600	2225900	1633300	1.90627e+06	0.579557	0.02337
Q80WJ7	Protein LYRIC	Mtdh	FUNCTION: Downregulates SLC1A2/EAAT2 promoter activity when expressed ectopically. Activates the nuclear factor kappa-B (NF-kappa-B) transcription factor. Promotes anchorage-independent growth of immortalized melanocytes and astrocytes which is a key component in tumor cell expansion. Promotes lung metastasis and also has an effect on bone and brain metastasis, possibly by enhancing the seeding o…	sp|Q80WJ7|LYRIC_MOUSE	sp|Q80WJ7|LYRIC_MOUSE Protein LYRIC OS=Mus musculus OX=10090 GN=Mtdh PE=1 SV=1	1	2	2	2	5.2	63.845	141090	156940	198280	165437	244920	239160	336210	273430	0.605042	0.0391619
Q80XI3	Eukaryotic translation initiation factor 4 gamma 3	Eif4g3	FUNCTION: Probable component of the protein complex eIF4F, which is involved in the recognition of the mRNA cap, ATP-dependent unwinding of 5'-terminal secondary structure and recruitment of mRNA to the ribosome. Thought to be a functional homolog of EIF4G1 (By similarity). {ECO:0000250}.	sp|Q80XI3|IF4G3_MOUSE	sp|Q80XI3|IF4G3_MOUSE Eukaryotic translation initiation factor 4 gamma 3 OS=Mus musculus OX=10090 GN=Eif4g3 PE=1 SV=2	1	4	3	3	3.5	174.89	96730	140300	117400	118143	151800	157130	161900	156943	0.752777	0.0397908
Q8BFW7	Lipoma-preferred partner homolog	Lpp	FUNCTION: May play a structural role at sites of cell adhesion in maintaining cell shape and motility. In addition to these structural functions, it may also be implicated in signaling events and activation of gene transcription. May be involved in signal transduction from cell adhesion sites to the nucleus allowing successful integration of signals arising from soluble factors and cell-cell adhe…	sp|Q8BFW7|LPP_MOUSE	sp|Q8BFW7|LPP_MOUSE Lipoma-preferred partner homolog OS=Mus musculus OX=10090 GN=Lpp PE=1 SV=1	1	8	8	8	21.4	65.89	348670	348920	312820	336803	176280	258270	235800	223450	1.50729	0.0141342
Q8BFZ3	Beta-actin-like protein 2	Actbl2	FUNCTION: Actins are highly conserved proteins that are involved in various types of cell motility and are ubiquitously expressed in all eukaryotic cells. {ECO:0000250}.	sp|Q8BFZ3|ACTBL_MOUSE	sp|Q8BFZ3|ACTBL_MOUSE Beta-actin-like protein 2 OS=Mus musculus OX=10090 GN=Actbl2 PE=1 SV=1	1	6	1	1	22.3	42.004	232910	269610	251650	251390	342790	318870	284220	315293	0.797321	0.0332199
Q8BG94	COMM domain-containing protein 7	Commd7	FUNCTION: May modulate activity of cullin-RING E3 ubiquitin ligase (CRL) complexes. Associates with the NF-kappa-B complex and suppresses its transcriptional activity. {ECO:0000250|UniProtKB:Q86VX2}.	sp|Q8BG94|COMD7_MOUSE	sp|Q8BG94|COMD7_MOUSE COMM domain-containing protein 7 OS=Mus musculus OX=10090 GN=Commd7 PE=1 SV=1	1	1	1	1	10	22.652	56132	56878	56494	56501.3	75297		90740	83018.5	0.680587	0.0192887
Q8BGD9	Eukaryotic translation initiation factor 4B	Eif4b	FUNCTION: Required for the binding of mRNA to ribosomes. Functions in close association with EIF4-F and EIF4-A. Binds near the 5'-terminal cap of mRNA in presence of EIF-4F and ATP. Promotes the ATPase activity and the ATP-dependent RNA unwinding activity of both EIF4-A and EIF4-F (By similarity). {ECO:0000250}.	sp|Q8BGD9|IF4B_MOUSE	sp|Q8BGD9|IF4B_MOUSE Eukaryotic translation initiation factor 4B OS=Mus musculus OX=10090 GN=Eif4b PE=1 SV=1	1	8	8	8	15.9	68.839	1053400	1108300	1087000	1082900	875720	971250	833120	893363	1.21216	0.012428
Q8BGR2	Volume-regulated anion channel subunit LRRC8D	Lrrc8d	FUNCTION: Non-essential component of the volume-regulated anion channel (VRAC, also named VSOAC channel), an anion channel required to maintain a constant cell volume in response to extracellular or intracellular osmotic changes. The VRAC channel conducts iodide better than chloride and can also conduct organic osmolytes like taurine. Plays a redundant role in the efflux of amino acids, such as a…	sp|Q8BGR2|LRC8D_MOUSE	sp|Q8BGR2|LRC8D_MOUSE Volume-regulated anion channel subunit LRRC8D OS=Mus musculus OX=10090 GN=Lrrc8d PE=1 SV=1	1	2	2	2	3.1	98.112	11618000	19370000	19399000	1.67957e+07	9565400	10110000	6409200	8.69487e+06	1.93168	0.0460134
Q8BH86	D-glutamate cyclase, mitochondrial	Dglucy	FUNCTION: D-glutamate cyclase that converts D-glutamate to 5-oxo-D-proline. {ECO:0000269|PubMed:28266638}.	sp|Q8BH86|GLUCM_MOUSE	sp|Q8BH86|GLUCM_MOUSE D-glutamate cyclase, mitochondrial OS=Mus musculus OX=10090 GN=Dglucy PE=1 SV=1	1	13	13	13	33.1	66.365	4067300	3277600	4585200	3976700	6026100	5844900	5503600	5.79153e+06	0.68664	0.011442
Q8BHI7	Elongation of very long chain fatty acids protein 5	Elovl5	FUNCTION: Catalyzes the first and rate-limiting reaction of the four reactions that constitute the long-chain fatty acids elongation cycle. This endoplasmic reticulum-bound enzymatic process allows the addition of 2 carbons to the chain of long- and very long-chain fatty acids (VLCFAs) per cycle. Condensing enzyme that acts specifically toward polyunsaturated acyl-CoA with the higher activity tow…	sp|Q8BHI7|ELOV5_MOUSE	sp|Q8BHI7|ELOV5_MOUSE Elongation of very long chain fatty acids protein 5 OS=Mus musculus OX=10090 GN=Elovl5 PE=1 SV=1	1	1	1	1	4.3	35.332	1256500	970980	1569900	1.26579e+06	574450	488620	890680	651250	1.94364	0.0440505
Q8BK75	Elongator complex protein 6	Elp6	FUNCTION: Component of the RNA polymerase II elongator complex, a multiprotein complex associated with the RNA polymerase II (Pol II) holoenzyme, and which is involved in transcriptional elongation. The elongator complex catalyzes formation of carboxymethyluridine in the wobble base at position 34 in tRNAs (By similarity). Involved in cell migration (PubMed:22854966). {ECO:0000250|UniProtKB:Q0PNE…	sp|Q8BK75|ELP6_MOUSE	sp|Q8BK75|ELP6_MOUSE Elongator complex protein 6 OS=Mus musculus OX=10090 GN=Elp6 PE=2 SV=1	1	1	1	1	7.5	29.326	18245	14460	21486	18063.7	25940	33548	27578	29022	0.622413	0.0235522
Q8BY89	Choline transporter-like protein 2	Slc44a2	FUNCTION: Choline transporter. {ECO:0000250}.	sp|Q8BY89|CTL2_MOUSE	sp|Q8BY89|CTL2_MOUSE Choline transporter-like protein 2 OS=Mus musculus OX=10090 GN=Slc44a2 PE=1 SV=2	1	2	2	2	4.7	80.109	38391	34809	38763	37321	55277	51112	60736	55708.3	0.669936	0.00385419
Q8BZQ7	Anaphase-promoting complex subunit 2	Anapc2	FUNCTION: Together with the RING-H2 protein ANAPC11, constitutes the catalytic component of the anaphase promoting complex/cyclosome (APC/C), a cell cycle-regulated E3 ubiquitin ligase that controls progression through mitosis and the G1 phase of the cell cycle. The APC/C complex acts by mediating ubiquitination and subsequent degradation of target proteins: it mainly mediates the formation of 'L…	sp|Q8BZQ7|ANC2_MOUSE	sp|Q8BZQ7|ANC2_MOUSE Anaphase-promoting complex subunit 2 OS=Mus musculus OX=10090 GN=Anapc2 PE=1 SV=2	1	1	1	1	1.8	95.306		68706	70924	69815	42855		35517	39186	1.78163	0.0153017
Q8C650	Septin-10	Septin10	FUNCTION: Filament-forming cytoskeletal GTPase (By similarity). May play a role in cytokinesis (Potential). {ECO:0000250, ECO:0000305}.	sp|Q8C650|SEP10_MOUSE	sp|Q8C650|SEP10_MOUSE Septin-10 OS=Mus musculus OX=10090 GN=Septin10 PE=1 SV=1	1	2	2	2	6.9	52.422	94337	97177	113510	101675		52034	50882	51458	1.97588	0.00739165
Q8C6G8	WD repeat-containing protein 26	Wdr26	FUNCTION: G-beta-like protein involved in cell signal transduction. Acts as a negative regulator in MAPK signaling pathway. Functions as a scaffolding protein to promote G beta:gamma-mediated PLCB2 plasma membrane translocation and subsequent activation in leukocytes. Core component of the CTLH E3 ubiquitin-protein ligase complex that selectively accepts ubiquitin from UBE2H and mediates ubiquiti…	sp|Q8C6G8|WDR26_MOUSE	sp|Q8C6G8|WDR26_MOUSE WD repeat-containing protein 26 OS=Mus musculus OX=10090 GN=Wdr26 PE=1 SV=3	1	5	5	5	13.3	70.543	414460	555060	390830	453450	652110	688520	566570	635733	0.713271	0.0438441
Q8CAK3	Shiftless antiviral inhibitor of ribosomal frameshifting protein homolog	Shfl	FUNCTION: Inhibits programmed -1 ribosomal frameshifting (-1PRF) of a variety of mRNAs from viruses and cellular genes. Interacts with the -1PRF signal of target mRNA and translating ribosomes and causes premature translation termination at the frameshifting site. May exhibit antiviral activity. {ECO:0000250|UniProtKB:Q9NUL5}.	sp|Q8CAK3|SHFL_MOUSE	sp|Q8CAK3|SHFL_MOUSE Shiftless antiviral inhibitor of ribosomal frameshifting protein homolog OS=Mus musculus OX=10090 GN=Shfl PE=2 SV=1	1	2	2	2	9	33.015	163110	222010	178590	187903	107990	112660	83944	101531	1.85069	0.0119307
Q8CEI1	BolA-like protein 3	Bola3	FUNCTION: Acts as a mitochondrial iron-sulfur (Fe-S) cluster assembly factor that facilitates (Fe-S) cluster insertion into a subset of mitochondrial proteins. Probably acts together with NFU1. {ECO:0000250|UniProtKB:P39724, ECO:0000250|UniProtKB:Q53S33}.	sp|Q8CEI1|BOLA3_MOUSE	sp|Q8CEI1|BOLA3_MOUSE BolA-like protein 3 OS=Mus musculus OX=10090 GN=Bola3 PE=1 SV=1	1	3	3	3	33.6	12.228	491180	519460	428130	479590	208060	381320	228750	272710	1.75861	0.0274046
Q8CHP8	Glycerol-3-phosphate phosphatase	Pgp	FUNCTION: Glycerol-3-phosphate phosphatase hydrolyzing glycerol-3-phosphate into glycerol. Thereby, regulates the cellular levels of glycerol-3-phosphate a metabolic intermediate of glucose, lipid and energy metabolism (PubMed:26755581). Was also shown to have a 2-phosphoglycolate phosphatase activity and a tyrosine-protein phosphatase activity. However, their physiological relevance is unclear (…	sp|Q8CHP8|PGP_MOUSE	sp|Q8CHP8|PGP_MOUSE Glycerol-3-phosphate phosphatase OS=Mus musculus OX=10090 GN=Pgp PE=1 SV=1	1	3	3	3	18.1	34.54	216790	235460	191420	214557	284990	311660	291770	296140	0.724511	0.00563268
Q8CHR6	Dihydropyrimidine dehydrogenase [NADP(+)]	Dpyd	FUNCTION: Involved in pyrimidine base degradation. Catalyzes the reduction of uracil and thymine (By similarity). {ECO:0000250}.	sp|Q8CHR6|DPYD_MOUSE	sp|Q8CHR6|DPYD_MOUSE Dihydropyrimidine dehydrogenase [NADP(+)] OS=Mus musculus OX=10090 GN=Dpyd PE=1 SV=1	1	29	29	29	40.6	111.25	11131000	12255000	11616000	1.16673e+07	7817100	8228100	8960900	8.33537e+06	1.39974	0.00203632
Q8CHT0	Delta-1-pyrroline-5-carboxylate dehydrogenase, mitochondrial	Aldh4a1	FUNCTION: Irreversible conversion of delta-1-pyrroline-5-carboxylate (P5C), derived either from proline or ornithine, to glutamate. This is a necessary step in the pathway interconnecting the urea and tricarboxylic acid cycles. The preferred substrate is glutamic gamma-semialdehyde, other substrates include succinic, glutaric and adipic semialdehydes (By similarity). {ECO:0000250}.	sp|Q8CHT0|AL4A1_MOUSE	sp|Q8CHT0|AL4A1_MOUSE Delta-1-pyrroline-5-carboxylate dehydrogenase, mitochondrial OS=Mus musculus OX=10090 GN=Aldh4a1 PE=1 SV=3	1	19	19	19	52.5	61.84	15840000	17740000	18794000	17458000	12703000	14937000	12643000	1.34277e+07	1.30015	0.0246249
Q8CIF4	Biotinidase	Btd	FUNCTION: Catalytic release of biotin from biocytin, the product of biotin-dependent carboxylases degradation. {ECO:0000250}.	sp|Q8CIF4|BTD_MOUSE	sp|Q8CIF4|BTD_MOUSE Biotinidase OS=Mus musculus OX=10090 GN=Btd PE=1 SV=2	1	3	3	3	8.5	58.154	457200	519510	345730	440813	271800	279950	281240	277663	1.58758	0.0327673
Q8CIM7	Cytochrome P450 2D26	Cyp2d26	FUNCTION: Cytochromes P450 are a group of heme-thiolate monooxygenases. In liver microsomes, this enzyme is involved in an NADPH-dependent electron transport pathway. It oxidizes a variety of structurally unrelated compounds, including steroids, fatty acids, and xenobiotics. {ECO:0000250|UniProtKB:P10634}.	sp|Q8CIM7|CP2DQ_MOUSE	sp|Q8CIM7|CP2DQ_MOUSE Cytochrome P450 2D26 OS=Mus musculus OX=10090 GN=Cyp2d26 PE=1 SV=1	1	19	19	16	47	56.975	29189000	29432000	33596000	30739000	22053000	24040000	22135000	2.27427e+07	1.3516	0.00702567
Q8CIN4	Serine/threonine-protein kinase PAK 2	Pak2	FUNCTION: Serine/threonine protein kinase that plays a role in a variety of different signaling pathways including cytoskeleton regulation, cell motility, cell cycle progression, apoptosis or proliferation. Acts as downstream effector of the small GTPases CDC42 and RAC1. Activation by the binding of active CDC42 and RAC1 results in a conformational change and a subsequent autophosphorylation on s…	sp|Q8CIN4|PAK2_MOUSE;sp|O88643|PAK1_MOUSE	sp|Q8CIN4|PAK2_MOUSE Serine/threonine-protein kinase PAK 2 OS=Mus musculus OX=10090 GN=Pak2 PE=1 SV=1;sp|O88643|PAK1_MOUSE Serine/threonine-protein kinase PAK 1 OS=Mus musculus OX=10090 GN=Pak1 PE=1 SV=1	2	2	2	2	6.7	57.93	130130	126620	103300	120017	155610	214500	252270	207460	0.578505	0.0407975
Q8K2C8	Glycerol-3-phosphate acyltransferase 4	Gpat4	FUNCTION: Converts glycerol-3-phosphate to 1-acyl-sn-glycerol-3-phosphate (lysophosphatidic acid or LPA) by incorporating an acyl moiety at the sn-1 position of the glycerol backbone (PubMed:18238778). Active against both saturated and unsaturated long-chain fatty acyl-CoAs (By similarity). {ECO:0000250|UniProtKB:Q86UL3, ECO:0000269|PubMed:18238778}.	sp|Q8K2C8|GPAT4_MOUSE	sp|Q8K2C8|GPAT4_MOUSE Glycerol-3-phosphate acyltransferase 4 OS=Mus musculus OX=10090 GN=Gpat4 PE=1 SV=1	1	3	3	2	8.6	52.181	162660	136180	177100	158647	93205	100540	97132	96959	1.63622	0.00713164
Q8QZT1	Acetyl-CoA acetyltransferase, mitochondrial	Acat1	FUNCTION: This is one of the enzymes that catalyzes the last step of the mitochondrial beta-oxidation pathway, an aerobic process breaking down fatty acids into acetyl-CoA. Using free coenzyme A/CoA, catalyzes the thiolytic cleavage of medium- to long-chain 3-oxoacyl-CoAs into acetyl-CoA and a fatty acyl-CoA shortened by two carbon atoms. The activity of the enzyme is reversible and it can also c…	sp|Q8QZT1|THIL_MOUSE	sp|Q8QZT1|THIL_MOUSE Acetyl-CoA acetyltransferase, mitochondrial OS=Mus musculus OX=10090 GN=Acat1 PE=1 SV=1	1	24	24	24	77.6	44.816	34441000	33508000	41675000	3.65413e+07	53495000	42615000	49271000	4.84603e+07	0.754046	0.0433514
Q8QZY1	Eukaryotic translation initiation factor 3 subunit L	Eif3l	FUNCTION: Component of the eukaryotic translation initiation factor 3 (eIF-3) complex, which is required for several steps in the initiation of protein synthesis. The eIF-3 complex associates with the 40S ribosome and facilitates the recruitment of eIF-1, eIF-1A, eIF-2:GTP:methionyl-tRNAi and eIF-5 to form the 43S pre-initiation complex (43S PIC). The eIF-3 complex stimulates mRNA recruitment to …	sp|Q8QZY1|EIF3L_MOUSE	sp|Q8QZY1|EIF3L_MOUSE Eukaryotic translation initiation factor 3 subunit L OS=Mus musculus OX=10090 GN=Eif3l PE=1 SV=1	1	12	12	12	30.1	66.612	696720	924450	974140	865103	1521200	1113400	1599400	1.41133e+06	0.612969	0.0343835
Q8QZY2	Glycerate kinase	Glyctk		sp|Q8QZY2|GLCTK_MOUSE	sp|Q8QZY2|GLCTK_MOUSE Glycerate kinase OS=Mus musculus OX=10090 GN=Glyctk PE=1 SV=1	1	8	8	8	34.2	55.292	1485600	1375300	1200700	1.35387e+06	2087200	1994300	1690700	1.92407e+06	0.703649	0.0173214
Q8R010	Aminoacyl tRNA synthase complex-interacting multifunctional protein 2	Aimp2	FUNCTION: Required for assembly and stability of the aminoacyl-tRNA synthase complex (PubMed:12060739). Mediates ubiquitination and degradation of FUBP1, a transcriptional activator of MYC, leading to MYC down-regulation which is required for aveolar type II cell differentiation (PubMed:12819782). Blocks MDM2-mediated ubiquitination and degradation of p53/TP53 (PubMed:18695251). Functions as a pr…	sp|Q8R010|AIMP2_MOUSE	sp|Q8R010|AIMP2_MOUSE Aminoacyl tRNA synthase complex-interacting multifunctional protein 2 OS=Mus musculus OX=10090 GN=Aimp2 PE=1 SV=2	1	5	5	5	34.1	35.377	829520	832160	749690	803790	573220	382800	537980	498000	1.61404	0.00900555
Q8R0N6	Hydroxyacid-oxoacid transhydrogenase, mitochondrial	Adhfe1	FUNCTION: Catalyzes the cofactor-independent reversible oxidation of gamma-hydroxybutyrate (GHB) to succinic semialdehyde (SSA) coupled to reduction of 2-ketoglutarate (2-KG) to D-2-hydroxyglutarate (D-2-HG). L-3-hydroxybutyrate (L-3-OHB) is also a substrate for HOT when using 2-KG as hydrogen acceptor, resulting in the formation of D-2-HG (By similarity). {ECO:0000250}.	sp|Q8R0N6|HOT_MOUSE	sp|Q8R0N6|HOT_MOUSE Hydroxyacid-oxoacid transhydrogenase, mitochondrial OS=Mus musculus OX=10090 GN=Adhfe1 PE=1 SV=2	1	12	12	12	41.9	49.937	3001200	2527600	2887400	2805400	2402000	1904100	2222800	2176300	1.28907	0.0367358
Q8R4N0	Citramalyl-CoA lyase, mitochondrial	Clybl	FUNCTION: Mitochondrial citramalyl-CoA lyase indirectly involved in the vitamin B12 metabolism (PubMed:29056341). Converts citramalyl-CoA into acetyl-CoA and pyruvate in the C5-dicarboxylate catabolism pathway (By similarity). The C5-dicarboxylate catabolism pathway is required to detoxify itaconate, a vitamin B12-poisoning metabolite (PubMed:29056341). Also acts as a malate synthase in vitro, co…	sp|Q8R4N0|CLYBL_MOUSE	sp|Q8R4N0|CLYBL_MOUSE Citramalyl-CoA lyase, mitochondrial OS=Mus musculus OX=10090 GN=Clybl PE=1 SV=2	1	7	7	7	29.9	37.548	1393100	1420500	1623500	1.47903e+06	1044500	1105200	1304600	1.15143e+06	1.28451	0.0376127
Q8VBT2	L-serine dehydratase/L-threonine deaminase	Sds		sp|Q8VBT2|SDHL_MOUSE	sp|Q8VBT2|SDHL_MOUSE L-serine dehydratase/L-threonine deaminase OS=Mus musculus OX=10090 GN=Sds PE=1 SV=3	1	8	8	8	46.5	34.593	9498700	7835700	7387700	8240700	4646500	4099400	5643200	4.79637e+06	1.71811	0.0118159
Q8VC49	Interferon alpha-inducible protein 27-like protein 2B	Ifi27l2b	FUNCTION: Functions in the intrinsic apoptotic signaling pathway and may have an interferon-induced antiviral activity. {ECO:0000269|PubMed:21151029}.	sp|Q8VC49|IF27B_MOUSE	sp|Q8VC49|IF27B_MOUSE Interferon alpha-inducible protein 27-like protein 2B OS=Mus musculus OX=10090 GN=Ifi27l2b PE=1 SV=1	1	2	2	2	13.4	27.772	149550	125610	84830	119997	217720	226410	219550	221227	0.542415	0.00606089
Q8VCZ9	Hydroxyproline dehydrogenase	Prodh2	FUNCTION: Dehydrogenase that converts trans-4-L-hydroxyproline to delta-1-pyrroline-3-hydroxy-5-carboxylate (Hyp) using ubiquinone-10 as the terminal electron acceptor. Can also use proline as a substrate but with a very much lower efficiency. Does not react with other diastereomers of Hyp: trans-4-D-hydroxyproline and cis-4-L-hydroxyproline. Ubiquininone analogs such as menadione, duroquinone an…	sp|Q8VCZ9|HYPDH_MOUSE	sp|Q8VCZ9|HYPDH_MOUSE Hydroxyproline dehydrogenase OS=Mus musculus OX=10090 GN=Prodh2 PE=1 SV=1	1	10	10	10	30.9	50.723	1684000	1691200	1677800	1.68433e+06	1211400	1362700	949350	1.17448e+06	1.43411	0.0134729
Q8VD65	Phosphoinositide 3-kinase regulatory subunit 4	Pik3r4	FUNCTION: Regulatory subunit of the PI3K complex that mediates formation of phosphatidylinositol 3-phosphate; different complex forms are believed to play a role in multiple membrane trafficking pathways: PI3KC3-C1 is involved in initiation of autophagosomes and PI3KC3-C2 in maturation of autophagosomes and endocytosis. Involved in regulation of degradative endocytic trafficking and cytokinesis, …	sp|Q8VD65|PI3R4_MOUSE	sp|Q8VD65|PI3R4_MOUSE Phosphoinositide 3-kinase regulatory subunit 4 OS=Mus musculus OX=10090 GN=Pik3r4 PE=1 SV=3	1	2	2	2	2.3	152.6	70326	71688	75601	72538.3	62223	61730	52224	58725.7	1.23521	0.0188092
Q91VA0	Acyl-coenzyme A synthetase ACSM1, mitochondrial	Acsm1	FUNCTION: Catalyzes the activation of fatty acids by CoA to produce an acyl-CoA, the first step in fatty acid metabolism (PubMed:11470804, PubMed:12709059). Capable of activating medium-chain fatty acids (e.g. butyric (C4) to decanoic (C10) acids), and certain carboxylate-containing xenobiotics, e.g. benzoate (PubMed:11470804, PubMed:12709059). Also catalyzes the activation of lipoate to lipoyl-n…	sp|Q91VA0|ACSM1_MOUSE	sp|Q91VA0|ACSM1_MOUSE Acyl-coenzyme A synthetase ACSM1, mitochondrial OS=Mus musculus OX=10090 GN=Acsm1 PE=1 SV=1	1	22	22	22	62.1	64.76	23319000	23443000	23184000	2.33153e+07	18996000	19666000	20772000	1.98113e+07	1.17687	0.00258568
Q91WT9	Cystathionine beta-synthase	Cbs	FUNCTION: Hydro-lyase catalyzing the first step of the transsulfuration pathway, where the hydroxyl group of L-serine is displaced by L-homocysteine in a beta-replacement reaction to form L-cystathionine, the precursor of L-cysteine. This catabolic route allows the elimination of L-methionine and the toxic metabolite L-homocysteine (By similarity). Also involved in the production of hydrogen sulf…	sp|Q91WT9|CBS_MOUSE	sp|Q91WT9|CBS_MOUSE Cystathionine beta-synthase OS=Mus musculus OX=10090 GN=Cbs PE=1 SV=3	1	13	13	13	36.7	61.543	5717300	6285700	6647600	6.21687e+06	4117100	4306500	4356600	4.26007e+06	1.45934	0.00221747
Q91X52	L-xylulose reductase	Dcxr	FUNCTION: Catalyzes the NADPH-dependent reduction of several pentoses, tetroses, trioses, alpha-dicarbonyl compounds and L-xylulose. Participates in the uronate cycle of glucose metabolism. May play a role in the water absorption and cellular osmoregulation in the proximal renal tubules by producing xylitol, an osmolyte, thereby preventing osmolytic stress from occurring in the renal tubules.	sp|Q91X52|DCXR_MOUSE	sp|Q91X52|DCXR_MOUSE L-xylulose reductase OS=Mus musculus OX=10090 GN=Dcxr PE=1 SV=2	1	5	5	5	24.2	25.746	595800	765290	698710	686600	828470	940410	1091300	953393	0.720164	0.0423477
Q91XC9	Peroxisomal membrane protein PEX16	Pex16	FUNCTION: Required for peroxisome membrane biogenesis. May play a role in early stages of peroxisome assembly. Can recruit other peroxisomal proteins, such as PEX3 and PMP34, to de novo peroxisomes derived from the endoplasmic reticulum (ER). May function as receptor for PEX3 (By similarity). {ECO:0000250|UniProtKB:Q9Y5Y5}.	sp|Q91XC9|PEX16_MOUSE	sp|Q91XC9|PEX16_MOUSE Peroxisomal membrane protein PEX16 OS=Mus musculus OX=10090 GN=Pex16 PE=1 SV=2	1	3	3	3	14	38.677	350610	356350	220130	309030	425360	511080	492970	476470	0.648582	0.0314598
Q921G7	Electron transfer flavoprotein-ubiquinone oxidoreductase, mitochondrial	Etfdh	FUNCTION: Accepts electrons from ETF and reduces ubiquinone. {ECO:0000250}.	sp|Q921G7|ETFD_MOUSE	sp|Q921G7|ETFD_MOUSE Electron transfer flavoprotein-ubiquinone oxidoreductase, mitochondrial OS=Mus musculus OX=10090 GN=Etfdh PE=1 SV=1	1	13	13	13	33.3	68.09	13974000	15331000	13992000	1.44323e+07	11125000	10517000	9116300	1.02528e+07	1.40765	0.00496915
Q921M7	CYFIP-related Rac1 interactor B	Cyrib	FUNCTION: Negatively regulates RAC1 signaling and RAC1-driven cytoskeletal remodeling (PubMed:31285585). Regulates chemotaxis, cell migration and epithelial polarization by controlling the polarity, plasticity, duration and extent of protrusions. Limits Rac1 mediated activation of the Scar/WAVE complex, focuses protrusion signals and regulates pseudopod complexity by inhibiting Scar/WAVE-induced …	sp|Q921M7|CYRIB_MOUSE	sp|Q921M7|CYRIB_MOUSE CYFIP-related Rac1 interactor B OS=Mus musculus OX=10090 GN=Cyrib PE=1 SV=1	1	3	3	3	15.1	36.776	141210	164710	154050	153323	262850	260850	194160	239287	0.640752	0.0218292
Q923B0	Gamma-glutamylaminecyclotransferase	Ggact	FUNCTION: Contributes to degradation of proteins cross-linked by transglutaminases by degrading the cross-link between a lysine and a glutamic acid residue. Catalyzes the formation of 5-oxo-L-proline from L-gamma-glutamyl-L-epsilon-lysine. Inactive with L-gamma-glutamyl-alpha-amino acid substrates such as L-gamma-glutamyl-L-alpha-cysteine and L-gamma-glutamyl-L-alpha-alanine. {ECO:0000250|UniProt…	sp|Q923B0|GGACT_MOUSE	sp|Q923B0|GGACT_MOUSE Gamma-glutamylaminecyclotransferase OS=Mus musculus OX=10090 GN=Ggact PE=1 SV=1	1	3	3	3	32.9	17.08	416580	366790	420050	401140	490360	446140	481590	472697	0.84862	0.0307745
Q923D2	Flavin reductase (NADPH)	Blvrb	FUNCTION: Broad specificity oxidoreductase that catalyzes the NADPH-dependent reduction of a variety of flavins, such as riboflavin, FAD or FMN, biliverdins, methemoglobin and PQQ (pyrroloquinoline quinone). Contributes to heme catabolism and metabolizes linear tetrapyrroles. Can also reduce the complexed Fe(3+) iron to Fe(2+) in the presence of FMN and NADPH. In the liver, converts biliverdin to…	sp|Q923D2|BLVRB_MOUSE	sp|Q923D2|BLVRB_MOUSE Flavin reductase (NADPH) OS=Mus musculus OX=10090 GN=Blvrb PE=1 SV=3	1	8	8	8	65	22.197	6227400	6339700	7701900	6.75633e+06	10972000	10928000	10942000	1.09473e+07	0.617167	0.000903832
Q923X4	Glutaredoxin-2, mitochondrial	Glrx2	FUNCTION: Glutathione-dependent oxidoreductase that facilitates the maintenance of mitochondrial redox homeostasis upon induction of apoptosis by oxidative stress. Involved in response to hydrogen peroxide and regulation of apoptosis caused by oxidative stress. Acts as a very efficient catalyst of monothiol reactions because of its high affinity for protein glutathione-mixed disulfides. Can recei…	sp|Q923X4|GLRX2_MOUSE	sp|Q923X4|GLRX2_MOUSE Glutaredoxin-2, mitochondrial OS=Mus musculus OX=10090 GN=Glrx2 PE=1 SV=1	1	2	2	2	24.4	17.307	6681100	6137000	8048100	6955400	4291100	5158000	4537200	4662100	1.4919	0.0213225
Q93092	Transaldolase	Taldo1	FUNCTION: Transaldolase is important for the balance of metabolites in the pentose-phosphate pathway. {ECO:0000250}.	sp|Q93092|TALDO_MOUSE	sp|Q93092|TALDO_MOUSE Transaldolase OS=Mus musculus OX=10090 GN=Taldo1 PE=1 SV=2	1	9	9	9	32	37.387	3378800	3767800	4207500	3784700	4603400	5014400	4946200	4.85467e+06	0.7796	0.0168547
Q99J77	Sialic acid synthase	Nans	FUNCTION: Produces N-acetylneuraminate-9-phosphate (Neu5Ac-9-P) from N-acetylmannosamine 6-phosphate. Has no detectable activity towards N-acetylmannosamine or mannose 6-phosphate. {ECO:0000269|PubMed:10873658}.	sp|Q99J77|SIAS_MOUSE	sp|Q99J77|SIAS_MOUSE Sialic acid synthase OS=Mus musculus OX=10090 GN=Nans PE=1 SV=1	1	9	9	9	43.7	40.024	1058500	1047500	1018400	1.04147e+06	1391800	1542800	1229200	1.38793e+06	0.750372	0.0192138
Q99K23	Ufm1-specific protease 2	Ufsp2	FUNCTION: Thiol protease which recognizes and hydrolyzes the peptide bond at the C-terminal Gly of UFM1, a ubiquitin-like modifier protein bound to a number of target proteins. Does not hydrolyze SUMO1 or ISG15 ubiquitin-like proteins (PubMed:17182609, PubMed:21228277). Through TRIP4 deufmylation may regulate intracellular nuclear receptors transactivation and thereby regulate cell proliferation …	sp|Q99K23|UFSP2_MOUSE	sp|Q99K23|UFSP2_MOUSE Ufm1-specific protease 2 OS=Mus musculus OX=10090 GN=Ufsp2 PE=1 SV=1	1	5	5	5	18.4	52.515	575660	701520	593250	623477	517830	510840	501540	510070	1.22234	0.0458621
Q99KF1	Transmembrane emp24 domain-containing protein 9	Tmed9	FUNCTION: Appears to be involved in vesicular protein trafficking, mainly in the early secretory pathway. In COPI vesicle-mediated retrograde transport involved in the coatomer recruitment to membranes of the early secretory pathway. Increases coatomer-dependent activity of ARFGAP2. Thought to play a crucial role in the specific retention of p24 complexes in cis-Golgi membranes; specifically cont…	sp|Q99KF1|TMED9_MOUSE	sp|Q99KF1|TMED9_MOUSE Transmembrane emp24 domain-containing protein 9 OS=Mus musculus OX=10090 GN=Tmed9 PE=1 SV=2	1	2	2	2	12.3	27.127	362550	364060	339680	355430	582720	497010		539865	0.658368	0.0118219
Q99KG5	Lipolysis-stimulated lipoprotein receptor	Lsr	FUNCTION: Probable role in the clearance of triglyceride-rich lipoprotein from blood. Binds chylomicrons, LDL and VLDL in presence of free fatty acids and allows their subsequent uptake in the cells (By similarity). {ECO:0000250, ECO:0000269|PubMed:15265030}.	sp|Q99KG5|LSR_MOUSE	sp|Q99KG5|LSR_MOUSE Lipolysis-stimulated lipoprotein receptor OS=Mus musculus OX=10090 GN=Lsr PE=1 SV=1	1	2	2	2	6.7	66.107	131410	107290	107710	115470	96562	86342	75761	86221.7	1.33922	0.0427814
Q99KK7	Dipeptidyl peptidase 3	Dpp3	FUNCTION: Cleaves and degrades bioactive peptides, including angiotensin, Leu-enkephalin and Met-enkephalin. Also cleaves Arg-Arg-beta-naphthylamide (in vitro). {ECO:0000250|UniProtKB:Q9NY33}.	sp|Q99KK7|DPP3_MOUSE	sp|Q99KK7|DPP3_MOUSE Dipeptidyl peptidase 3 OS=Mus musculus OX=10090 GN=Dpp3 PE=1 SV=2	1	15	15	15	31.8	82.897	1586400	1572600	1890100	1.68303e+06	2010800	2111600	2100800	2074400	0.811335	0.0225654
Q99KK9	Histidine--tRNA ligase, mitochondrial	Hars2	FUNCTION: Mitochondrial aminoacyl-tRNA synthetase that catalyzes the ATP-dependent ligation of histidine to the 3'-end of its cognate tRNA, via the formation of an aminoacyl-adenylate intermediate (His-AMP). {ECO:0000250|UniProtKB:P49590}.	sp|Q99KK9|SYHM_MOUSE	sp|Q99KK9|SYHM_MOUSE Histidine--tRNA ligase, mitochondrial OS=Mus musculus OX=10090 GN=Hars2 PE=1 SV=1	1	2	2	2	6.5	56.985	64263	77992	98547	80267.3	54494	41791	54084	50123	1.60141	0.0492385
Q99L13	3-hydroxyisobutyrate dehydrogenase, mitochondrial	Hibadh		sp|Q99L13|3HIDH_MOUSE	sp|Q99L13|3HIDH_MOUSE 3-hydroxyisobutyrate dehydrogenase, mitochondrial OS=Mus musculus OX=10090 GN=Hibadh PE=1 SV=1	1	10	10	10	40.9	35.44	7294600	7260500	7402600	7.31923e+06	5481100	6174800	5462700	5706200	1.28268	0.00248307
Q99LC9	Peroxisome assembly factor 2	Pex6	FUNCTION: Involved in peroxisome biosynthesis. Required for stability of the PTS1 receptor. Probably required for protein import into peroxisomes. Anchored by PEX26 to peroxisome membranes, possibly to form heteromeric AAA ATPase complexes required for the import of proteins into peroxisomes (By similarity). {ECO:0000250}.	sp|Q99LC9|PEX6_MOUSE	sp|Q99LC9|PEX6_MOUSE Peroxisome assembly factor 2 OS=Mus musculus OX=10090 GN=Pex6 PE=1 SV=1	1	7	7	7	13	104.55	235080	213670	331690	260147	360750	549280	491970	467333	0.556662	0.0357911
Q99LH2	Phosphatidylserine synthase 1	Ptdss1	FUNCTION: Catalyzes a base-exchange reaction in which the polar head group of phosphatidylethanolamine (PE) or phosphatidylcholine (PC) is replaced by L-serine. In membranes, PTDSS1 catalyzes mainly the conversion of phosphatidylcholine. Also converts, in vitro and to a lesser extent, phosphatidylethanolamine. {ECO:0000269|PubMed:10432300, ECO:0000269|PubMed:9516423}.	sp|Q99LH2|PTSS1_MOUSE	sp|Q99LH2|PTSS1_MOUSE Phosphatidylserine synthase 1 OS=Mus musculus OX=10090 GN=Ptdss1 PE=1 SV=1	1	2	2	2	8	55.603	131860	128530	118620	126337	92328	92887	80778	88664.3	1.42489	0.00254715
Q99MR6	Serrate RNA effector molecule homolog	Srrt	FUNCTION: Acts as a mediator between the cap-binding complex (CBC) and the primary microRNAs (miRNAs) processing machinery during cell proliferation. Contributes to the stability and delivery of capped primary miRNA transcripts to the primary miRNA processing complex containing DGCR8 and DROSHA, thereby playing a role in RNA-mediated gene silencing (RNAi) by miRNAs. Binds capped RNAs (m7GpppG-cap…	sp|Q99MR6|SRRT_MOUSE	sp|Q99MR6|SRRT_MOUSE Serrate RNA effector molecule homolog OS=Mus musculus OX=10090 GN=Srrt PE=1 SV=1	1	4	4	4	5.5	100.45	163350	159100	147640	156697	258980	198340	288670	248663	0.630156	0.0270981
Q9CQ54	NADH dehydrogenase [ubiquinone] 1 subunit C2	Ndufc2	FUNCTION: Accessory subunit of the mitochondrial membrane respiratory chain NADH dehydrogenase (Complex I), that is believed not to be involved in catalysis. Complex I functions in the transfer of electrons from NADH to the respiratory chain. The immediate electron acceptor for the enzyme is believed to be ubiquinone. {ECO:0000250|UniProtKB:O95298}.	sp|Q9CQ54|NDUC2_MOUSE	sp|Q9CQ54|NDUC2_MOUSE NADH dehydrogenase [ubiquinone] 1 subunit C2 OS=Mus musculus OX=10090 GN=Ndufc2 PE=1 SV=1	1	5	5	5	45	14.164	1986000	2404700	1817400	2.06937e+06	1449900	1696600	1346500	1.49767e+06	1.38173	0.0481047
Q9CQC6	Basic leucine zipper and W2 domain-containing protein 1	Bzw1	FUNCTION: Enhances histone H4 gene transcription but does not seem to bind DNA directly. {ECO:0000250}.	sp|Q9CQC6|BZW1_MOUSE	sp|Q9CQC6|BZW1_MOUSE Basic leucine zipper and W2 domain-containing protein 1 OS=Mus musculus OX=10090 GN=Bzw1 PE=1 SV=1	1	3	3	3	11.7	48.043	477800	480390	453230	470473	417960	387680	442820	416153	1.13053	0.0401628
Q9CQI6	Coactosin-like protein	Cotl1	FUNCTION: Binds to F-actin in a calcium-independent manner. Has no direct effect on actin depolymerization. Acts as a chaperone for ALOX5 (5LO), influencing both its stability and activity in leukotrienes synthesis (By similarity). {ECO:0000250, ECO:0000269|PubMed:11785969}.	sp|Q9CQI6|COTL1_MOUSE	sp|Q9CQI6|COTL1_MOUSE Coactosin-like protein OS=Mus musculus OX=10090 GN=Cotl1 PE=1 SV=3	1	3	3	3	36.6	15.944	468290	465290	543050	492210	826240	635170	1044800	835403	0.589188	0.0470893
Q9CWJ9	Bifunctional purine biosynthesis protein ATIC	Atic	FUNCTION: Bifunctional enzyme that catalyzes the last two steps of purine biosynthesis (PubMed:29072452). Acts as a transformylase that incorporates a formyl group to the AMP analog AICAR (5-amino-1-(5-phospho-beta-D-ribosyl)imidazole-4-carboxamide) to produce the intermediate formyl-AICAR (FAICAR) (PubMed:29072452). Also displays cyclohydrolase activity involving the cyclization of FAICAR to IMP…	sp|Q9CWJ9|PUR9_MOUSE	sp|Q9CWJ9|PUR9_MOUSE Bifunctional purine biosynthesis protein ATIC OS=Mus musculus OX=10090 GN=Atic PE=1 SV=2	1	12	12	12	36.1	64.217	2772700	3180800	2512800	2822100	2310700	1738400	2051500	2.03353e+06	1.38778	0.0366108
Q9CWK8	Sorting nexin-2	Snx2	FUNCTION: Involved in several stages of intracellular trafficking. Interacts with membranes containing phosphatidylinositol 3-phosphate (PtdIns(3P)) or phosphatidylinositol 3,5-bisphosphate (PtdIns(3,5)P2). Acts in part as component of the retromer membrane-deforming SNX-BAR subcomplex. The SNX-BAR retromer mediates retrograde transport of cargo proteins from endosomes to the trans-Golgi network …	sp|Q9CWK8|SNX2_MOUSE	sp|Q9CWK8|SNX2_MOUSE Sorting nexin-2 OS=Mus musculus OX=10090 GN=Snx2 PE=1 SV=2	1	9	9	8	21.6	58.47	1323700	1507900	1377600	1.40307e+06	1147200	1205000	1111100	1.15443e+06	1.21537	0.0152609
Q9CX34	Protein SGT1 homolog	Sugt1	FUNCTION: May play a role in ubiquitination and subsequent proteasomal degradation of target proteins.	sp|Q9CX34|SGT1_MOUSE	sp|Q9CX34|SGT1_MOUSE Protein SGT1 homolog OS=Mus musculus OX=10090 GN=Sugt1 PE=1 SV=3	1	4	4	4	20.8	38.158	309890	321380	389300	340190	483330	620080	616560	573323	0.593365	0.0105161
Q9CXF0	Kynureninase	Kynu	FUNCTION: Catalyzes the cleavage of L-kynurenine (L-Kyn) and L-3-hydroxykynurenine (L-3OHKyn) into anthranilic acid (AA) and 3-hydroxyanthranilic acid (3-OHAA), respectively. Has a preference for the L-3-hydroxy form. Also has cysteine-conjugate-beta-lyase activity. {ECO:0000255|HAMAP-Rule:MF_03017}.	sp|Q9CXF0|KYNU_MOUSE	sp|Q9CXF0|KYNU_MOUSE Kynureninase OS=Mus musculus OX=10090 GN=Kynu PE=1 SV=3	1	17	17	17	46.6	52.325	10710000	11110000	11512000	1.11107e+07	9375100	9637300	9880800	9.63107e+06	1.15363	0.00567112
Q9CXY6	Interleukin enhancer-binding factor 2	Ilf2	FUNCTION: Appears to function predominantly as a heterodimeric complex with ILF3. This complex may regulate transcription of the IL2 gene during T-cell activation. It can also promote the formation of stable DNA-dependent protein kinase holoenzyme complexes on DNA (By similarity). Essential for the efficient reshuttling of ILF3 into the nucleus (By similarity). {ECO:0000250, ECO:0000269|PubMed:10…	sp|Q9CXY6|ILF2_MOUSE	sp|Q9CXY6|ILF2_MOUSE Interleukin enhancer-binding factor 2 OS=Mus musculus OX=10090 GN=Ilf2 PE=1 SV=1	1	5	5	5	25.1	43.062	468610	320580	465770	418320	639460	664890	861060	721803	0.579548	0.0237088
Q9CYH2	Peroxiredoxin-like 2A	Prxl2a	FUNCTION: Involved in redox regulation of the cell (By similarity). Acts as an antioxidant (By similarity). Inhibits TNFSF11-induced NFKB1 and JUN activation and osteoclast differentiation (By similarity). May affect bone resorption and help to maintain bone mass (By similarity). Acts as a negative regulator of macrophage-mediated inflammation by inhibiting macrophage production of inflammatory c…	sp|Q9CYH2|PXL2A_MOUSE	sp|Q9CYH2|PXL2A_MOUSE Peroxiredoxin-like 2A OS=Mus musculus OX=10090 GN=Prxl2a PE=1 SV=2	1	4	4	4	20.6	24.394	544520	569670	603630	572607	675940	785380	766340	742553	0.771132	0.010909
Q9CYZ2	Tumor protein D54	Tpd52l2		sp|Q9CYZ2|TPD54_MOUSE	sp|Q9CYZ2|TPD54_MOUSE Tumor protein D54 OS=Mus musculus OX=10090 GN=Tpd52l2 PE=1 SV=1	1	3	3	3	24.1	24.043	420670	441900	496170	452913	319350	307940	384860	337383	1.34243	0.0245396
Q9CZP5	Mitochondrial chaperone BCS1	Bcs1l	FUNCTION: Chaperone necessary for the assembly of mitochondrial respiratory chain complex III. Plays an important role in the maintenance of mitochondrial tubular networks, respiratory chain assembly and formation of the LETM1 complex (By similarity). {ECO:0000250}.	sp|Q9CZP5|BCS1_MOUSE	sp|Q9CZP5|BCS1_MOUSE Mitochondrial chaperone BCS1 OS=Mus musculus OX=10090 GN=Bcs1l PE=1 SV=1	1	1	1	1	4.1	47.406	47230	50250	45301	47593.7	20860	36312	17255	24809	1.9184	0.0193519
Q9D0G0	28S ribosomal protein S30, mitochondrial	Mrps30		sp|Q9D0G0|RT30_MOUSE	sp|Q9D0G0|RT30_MOUSE 28S ribosomal protein S30, mitochondrial OS=Mus musculus OX=10090 GN=Mrps30 PE=1 SV=1	1	5	5	5	21.3	49.939	349440	312910	267160	309837	89293	211000	217670	172654	1.79455	0.0461252
Q9D0R2	Threonine--tRNA ligase 1, cytoplasmic	Tars1	FUNCTION: Catalyzes the attachment of threonine to tRNA(Thr) in a two-step reaction: threonine is first activated by ATP to form Thr-AMP and then transferred to the acceptor end of tRNA(Thr). Also edits incorrectly charged tRNA(Thr) via its editing domain, at the post-transfer stage. {ECO:0000269|PubMed:29579307}.	sp|Q9D0R2|SYTC_MOUSE;sp|Q8BLY2|SYTC2_MOUSE	sp|Q9D0R2|SYTC_MOUSE Threonine--tRNA ligase 1, cytoplasmic OS=Mus musculus OX=10090 GN=Tars1 PE=1 SV=2	2	20	20	20	35.7	83.355	5315900	5947800	6051900	5.77187e+06	5010300	5160300	4698900	4956500	1.1645	0.0379305
Q9D172	Glutamine amidotransferase-like class 1 domain-containing protein 3A, mitochondrial	Gatd3a		sp|Q9D172|GAL3A_MOUSE	sp|Q9D172|GAL3A_MOUSE Glutamine amidotransferase-like class 1 domain-containing protein 3A, mitochondrial OS=Mus musculus OX=10090 GN=Gatd3a PE=1 SV=1	1	6	6	6	40.6	28.09	5089700	4556000	5395900	5.01387e+06	4312000	3653600	4077000	4014200	1.24903	0.0327686
Q9D1M0	Protein SEC13 homolog	Sec13	FUNCTION: Functions as a component of the nuclear pore complex (NPC) and the COPII coat. At the endoplasmic reticulum, SEC13 is involved in the biogenesis of COPII-coated vesicles (By similarity). Required for the exit of adipsin (CFD/ADN), an adipocyte-secreted protein from the endoplasmic reticulum (PubMed:27354378). {ECO:0000250|UniProtKB:P55735, ECO:0000269|PubMed:27354378}.; FUNCTION: As a c…	sp|Q9D1M0|SEC13_MOUSE	sp|Q9D1M0|SEC13_MOUSE Protein SEC13 homolog OS=Mus musculus OX=10090 GN=Sec13 PE=1 SV=3	1	8	8	8	36.3	35.565	1575000	1765700	1624700	1.65513e+06	1094700	1314100	963880	1.12423e+06	1.47224	0.010532
Q9D1P0	39S ribosomal protein L13, mitochondrial	Mrpl13		sp|Q9D1P0|RM13_MOUSE	sp|Q9D1P0|RM13_MOUSE 39S ribosomal protein L13, mitochondrial OS=Mus musculus OX=10090 GN=Mrpl13 PE=1 SV=1	1	2	2	2	22.5	20.677	186390	173440	176770	178867	109210	120920	99834	109988	1.62624	0.000677935
Q9D5V5	Cullin-5	Cul5	FUNCTION: Core component of multiple SCF-like ECS (Elongin BC-Cullin 2/5-SOCS-box protein) E3 ubiquitin-protein ligase complexes, which mediate the ubiquitination and subsequent proteasomal degradation of target proteins. As a scaffold protein may contribute to catalysis through positioning of the substrate and the ubiquitin-conjugating enzyme. The functional specificity of the E3 ubiquitin-prote…	sp|Q9D5V5|CUL5_MOUSE	sp|Q9D5V5|CUL5_MOUSE Cullin-5 OS=Mus musculus OX=10090 GN=Cul5 PE=1 SV=3	1	12	12	12	21.8	90.973	558040	585050	591940	578343	747250	798110	628280	724547	0.798214	0.046593
Q9D7A8	Armadillo repeat-containing protein 1	Armc1		sp|Q9D7A8|ARMC1_MOUSE	sp|Q9D7A8|ARMC1_MOUSE Armadillo repeat-containing protein 1 OS=Mus musculus OX=10090 GN=Armc1 PE=1 SV=1	1	5	5	5	35.1	31.246	251790	191100	351360	264750	495170	407480	385250	429300	0.616702	0.0458871
Q9D7J9	Enoyl-CoA hydratase domain-containing protein 3, mitochondrial	Echdc3	FUNCTION: May play a role in fatty acid biosynthesis and insulin sensitivity. {ECO:0000250|UniProtKB:Q96DC8}.	sp|Q9D7J9|ECHD3_MOUSE	sp|Q9D7J9|ECHD3_MOUSE Enoyl-CoA hydratase domain-containing protein 3, mitochondrial OS=Mus musculus OX=10090 GN=Echdc3 PE=1 SV=1	1	8	8	8	51.3	32.402	2035400	2089400	2401500	2.17543e+06	1660500	1423800	1550700	1545000	1.40805	0.00904328
Q9D7P6	Iron-sulfur cluster assembly enzyme ISCU, mitochondrial	Iscu	FUNCTION: Scaffold protein for the de novo synthesis of iron-sulfur (Fe-S) clusters within mitochondria, which is required for maturation of both mitochondrial and cytoplasmic [2Fe-2S] and [4Fe-4S] proteins. First, a [2Fe-2S] cluster is transiently assembled on the scaffold protein ISCU. In a second step, the cluster is released from ISCU, transferred to a glutaredoxin GLRX5, followed by the form…	sp|Q9D7P6|ISCU_MOUSE	sp|Q9D7P6|ISCU_MOUSE Iron-sulfur cluster assembly enzyme ISCU, mitochondrial OS=Mus musculus OX=10090 GN=Iscu PE=1 SV=1	1	3	3	3	23.8	18.098	124440	123290	139800	129177	89506	91077	93704	91429	1.41286	0.00229835
Q9D883	Splicing factor U2AF 35 kDa subunit	U2af1	FUNCTION: Plays a critical role in both constitutive and enhancer-dependent splicing by mediating protein-protein interactions and protein-RNA interactions required for accurate 3'-splice site selection. Recruits U2 snRNP to the branch point. Directly mediates interactions between U2AF2 and proteins bound to the enhancers and thus may function as a bridge between U2AF2 and the enhancer complex to…	sp|Q9D883|U2AF1_MOUSE;sp|Q8BGJ9|U2AF4_MOUSE	sp|Q9D883|U2AF1_MOUSE Splicing factor U2AF 35 kDa subunit OS=Mus musculus OX=10090 GN=U2af1 PE=1 SV=4	2	5	5	5	24.7	27.815	532370	487210	345470	455017	581540	756630	754540	697570	0.652288	0.0399354
Q9DAR7	m7GpppX diphosphatase	Dcps	FUNCTION: Decapping scavenger enzyme that catalyzes the cleavage of a residual cap structure following the degradation of mRNAs by the 3'->5' exosome-mediated mRNA decay pathway. Hydrolyzes cap analog structures like 7-methylguanosine nucleoside triphosphate (m7GpppG) with up to 10 nucleotide substrates (small capped oligoribonucleotides) and specifically releases 5'-phosphorylated RNA fragments …	sp|Q9DAR7|DCPS_MOUSE	sp|Q9DAR7|DCPS_MOUSE m7GpppX diphosphatase OS=Mus musculus OX=10090 GN=Dcps PE=1 SV=1	1	5	5	5	24.3	38.988	1163200	1071600	1089300	1.10803e+06	1239100	1257100	1168300	1221500	0.907109	0.0437256
Q9DB43	Zinc finger protein-like 1	Zfpl1	FUNCTION: Required for cis-Golgi integrity and efficient ER to Golgi transport. Involved in the maintenance of the integrity of the cis-Golgi, possibly via its interaction with GOLGA2/GM130 (By similarity). {ECO:0000250}.	sp|Q9DB43|ZFPL1_MOUSE	sp|Q9DB43|ZFPL1_MOUSE Zinc finger protein-like 1 OS=Mus musculus OX=10090 GN=Zfpl1 PE=1 SV=1	1	2	2	2	9.4	34.155	90404	86041	91985	89476.7	134780	172090	118870	141913	0.630502	0.0298275
Q9DC50	Peroxisomal carnitine O-octanoyltransferase	Crot	FUNCTION: Beta-oxidation of fatty acids. The highest activity concerns the C6 to C10 chain length substrate. {ECO:0000269|PubMed:15492013}.	sp|Q9DC50|OCTC_MOUSE	sp|Q9DC50|OCTC_MOUSE Peroxisomal carnitine O-octanoyltransferase OS=Mus musculus OX=10090 GN=Crot PE=1 SV=1	1	14	14	14	28.9	70.264	10039000	11048000	8521500	9869500	7462900	6748400	8226200	7.47917e+06	1.3196	0.0480844
Q9DCM0	Persulfide dioxygenase ETHE1, mitochondrial	Ethe1	FUNCTION: First described as a protein that can shuttle between the nucleus and the cytoplasm and suppress p53-induced apoptosis by sequestering the transcription factor RELA/NFKB3 in the cytoplasm and preventing its accumulation in the nucleus (By similarity). Sulfur dioxygenase that plays an essential role in hydrogen sulfide catabolism in the mitochondrial matrix. Hydrogen sulfide (H(2)S) is f…	sp|Q9DCM0|ETHE1_MOUSE	sp|Q9DCM0|ETHE1_MOUSE Persulfide dioxygenase ETHE1, mitochondrial OS=Mus musculus OX=10090 GN=Ethe1 PE=1 SV=2	1	7	7	7	55.1	27.738	1606200	1355100	2196800	1.71937e+06	3227000	2360300	2785400	2790900	0.616062	0.0386804
Q9DCW2	Phospholipid scramblase 2	Plscr2	FUNCTION: May mediate accelerated ATP-independent bidirectional transbilayer migration of phospholipids upon binding calcium ions that results in a loss of phospholipid asymmetry in the plasma membrane. May play a central role in the initiation of fibrin clot formation, in the activation of mast cells and in the recognition of apoptotic and injured cells by the reticuloendothelial system.	sp|Q9DCW2|PLS2_MOUSE	sp|Q9DCW2|PLS2_MOUSE Phospholipid scramblase 2 OS=Mus musculus OX=10090 GN=Plscr2 PE=1 SV=3	1	1	1	1	5.5	34.052	47579	43416		45497.5	67799		61548	64673.5	0.703495	0.0362745
Q9DCX2	ATP synthase subunit d, mitochondrial	Atp5pd	FUNCTION: Mitochondrial membrane ATP synthase (F(1)F(0) ATP synthase or Complex V) produces ATP from ADP in the presence of a proton gradient across the membrane which is generated by electron transport complexes of the respiratory chain. F-type ATPases consist of two structural domains, F(1) - containing the extramembraneous catalytic core, and F(0) - containing the membrane proton channel, link…	sp|Q9DCX2|ATP5H_MOUSE	sp|Q9DCX2|ATP5H_MOUSE ATP synthase subunit d, mitochondrial OS=Mus musculus OX=10090 GN=Atp5pd PE=1 SV=3	1	15	15	15	79.5	18.749	17167000	17830000	18758000	1.79183e+07	15191000	15988000	14491000	1.52233e+07	1.17703	0.0130361
Q9EP71	Ankycorbin	Rai14	FUNCTION: Plays a role in actin regulation at the ectoplasmic specialization, a type of cell junction specific to testis. Important for establishment of sperm polarity and normal spermatid adhesion. May also promote integrity of Sertoli cell tight junctions at the blood-testis barrier. {ECO:0000250|UniProtKB:Q5U312}.	sp|Q9EP71|RAI14_MOUSE	sp|Q9EP71|RAI14_MOUSE Ankycorbin OS=Mus musculus OX=10090 GN=Rai14 PE=1 SV=1	1	6	6	6	10.8	108.85	253520	289800	261950	268423	206400	204310	205040	205250	1.30779	0.00452385
Q9EPB5	Serine hydrolase-like protein	Serhl	FUNCTION: Probable serine hydrolase. May be related to cell muscle hypertrophy.	sp|Q9EPB5|SERHL_MOUSE	sp|Q9EPB5|SERHL_MOUSE Serine hydrolase-like protein OS=Mus musculus OX=10090 GN=Serhl PE=1 SV=1	1	2	2	2	10.3	35.31	200120	220600	258570	226430	286700	299750	279780	288743	0.784191	0.0262112
Q9EPJ9	ADP-ribosylation factor GTPase-activating protein 1	Arfgap1	FUNCTION: GTPase-activating protein (GAP) for the ADP ribosylation factor 1 (ARF1). Involved in membrane trafficking and /or vesicle transport. Promotes hydrolysis of the ARF1-bound GTP and thus, is required for the dissociation of coat proteins from Golgi-derived membranes and vesicles, a prerequisite for vesicle's fusion with target compartment. Probably regulates ARF1-mediated transport via it…	sp|Q9EPJ9|ARFG1_MOUSE	sp|Q9EPJ9|ARFG1_MOUSE ADP-ribosylation factor GTPase-activating protein 1 OS=Mus musculus OX=10090 GN=Arfgap1 PE=1 SV=2	1	2	2	2	10.6	45.288	47364	56295	61730	55129.7	40585	36474	45662	40907	1.34768	0.0455772
Q9ER73	Elongator complex protein 4	Elp4	FUNCTION: Component of the RNA polymerase II elongator complex, a multiprotein complex associated with the RNA polymerase II (Pol II) holoenzyme, and which is involved in transcriptional elongation. The elongator complex catalyzes formation of carboxymethyluridine in the wobble base at position 34 in tRNAs. {ECO:0000250|UniProtKB:Q96EB1}.	sp|Q9ER73|ELP4_MOUSE	sp|Q9ER73|ELP4_MOUSE Elongator complex protein 4 OS=Mus musculus OX=10090 GN=Elp4 PE=1 SV=2	1	3	3	3	10.7	46.325	111360	89776	69431	90189	140500	190220	142950	157890	0.571214	0.0285623
Q9JHR7	Insulin-degrading enzyme	Ide	FUNCTION: Plays a role in the cellular breakdown of insulin, APP peptides, IAPP peptides, glucagon, bradykinin, kallidin and other peptides, and thereby plays a role in intercellular peptide signaling (PubMed:9830016, PubMed:12634421, PubMed:12732730, PubMed:24847884, PubMed:26394692). Substrate binding induces important conformation changes, making it possible to bind and degrade larger substrat…	sp|Q9JHR7|IDE_MOUSE	sp|Q9JHR7|IDE_MOUSE Insulin-degrading enzyme OS=Mus musculus OX=10090 GN=Ide PE=1 SV=1	1	14	14	14	18.3	117.77	1941700	2177600	2437700	2.18567e+06	2579900	2738400	2578400	2.63223e+06	0.830347	0.0431002
Q9JI39	ATP-binding cassette sub-family B member 10, mitochondrial	Abcb10	FUNCTION: May mediate critical mitochondrial transport functions related to heme biosynthesis. {ECO:0000305|PubMed:10835348}.	sp|Q9JI39|ABCBA_MOUSE	sp|Q9JI39|ABCBA_MOUSE ATP-binding cassette sub-family B member 10, mitochondrial OS=Mus musculus OX=10090 GN=Abcb10 PE=1 SV=1	1	1	1	1	3.5	77.187	44515	37896	71762	51391	102600		94711	98655.5	0.520914	0.040923
Q9JKX6	ADP-sugar pyrophosphatase	Nudt5	FUNCTION: Enzyme that can either act as an ADP-sugar pyrophosphatase in absence of diphosphate or catalyze the synthesis of ATP in presence of diphosphate (By similarity). In absence of diphosphate, hydrolyzes with similar activities various modified nucleoside diphosphates such as ADP-ribose, ADP-mannose, ADP-glucose, 8-oxo-GDP and 8-oxo-dGDP (PubMed:10722730). Can also hydrolyze other nucleotid…	sp|Q9JKX6|NUDT5_MOUSE	sp|Q9JKX6|NUDT5_MOUSE ADP-sugar pyrophosphatase OS=Mus musculus OX=10090 GN=Nudt5 PE=1 SV=1	1	4	4	4	25.2	23.984	373770	384080	472170	410007	711160	615280	517750	614730	0.66697	0.0328929
Q9JLC3	Methionine-R-sulfoxide reductase B1	Msrb1	FUNCTION: Methionine-sulfoxide reductase that specifically reduces methionine (R)-sulfoxide back to methionine (PubMed:11929995, PubMed:14699060, PubMed:23911929, PubMed:20605785). While in many cases, methionine oxidation is the result of random oxidation following oxidative stress, methionine oxidation is also a post-translational modification that takes place on specific residue (PubMed:146990…	sp|Q9JLC3|MSRB1_MOUSE	sp|Q9JLC3|MSRB1_MOUSE Methionine-R-sulfoxide reductase B1 OS=Mus musculus OX=10090 GN=Msrb1 PE=1 SV=3	1	2	2	2	27.6	12.788	652360	667920	531970	617417	395860	492240	321350	403150	1.53148	0.0307763
Q9JLJ4	Elongation of very long chain fatty acids protein 2	Elovl2	FUNCTION: Catalyzes the first and rate-limiting reaction of the four reactions that constitute the long-chain fatty acids elongation cycle. This endoplasmic reticulum-bound enzymatic process allows the addition of 2 carbons to the chain of long- and very long-chain fatty acids (VLCFAs) per cycle. Condensing enzyme that catalyzes the synthesis of polyunsaturated very long chain fatty acid (C20- an…	sp|Q9JLJ4|ELOV2_MOUSE	sp|Q9JLJ4|ELOV2_MOUSE Elongation of very long chain fatty acids protein 2 OS=Mus musculus OX=10090 GN=Elovl2 PE=1 SV=1	1	2	2	2	8.6	34.207	1579100	2164400	2026200	1.92323e+06	1137600	1302700	1422600	1.28763e+06	1.49362	0.0310947
Q9JMD3	START domain-containing protein 10	Stard10	FUNCTION: Phospholipid transfer protein that preferentially selects lipid species containing a palmitoyl or stearoyl chain on the sn-1 and an unsaturated fatty acyl chain (18:1 or 18:2) on the sn-2 position. Able to transfer phosphatidylcholine (PC) and phosphatidyetanolamline (PE) between membranes (By similarity). May play metabolic roles in sperm maturation or fertilization. {ECO:0000250, ECO:…	sp|Q9JMD3|STA10_MOUSE	sp|Q9JMD3|STA10_MOUSE START domain-containing protein 10 OS=Mus musculus OX=10090 GN=Stard10 PE=1 SV=1	1	9	9	9	34.7	32.951	4738400	5553500	4544300	4945400	3176600	3746500	3392000	3.43837e+06	1.4383	0.0127083
Q9JMG1	Endothelial differentiation-related factor 1	Edf1	FUNCTION: Transcriptional coactivator stimulating NR5A1 and ligand-dependent NR1H3/LXRA and PPARG transcriptional activities. Enhances the DNA-binding activity of ATF1, ATF2, CREB1 and NR5A1. Regulates nitric oxid synthase activity probably by sequestering calmodulin in the cytoplasm. Might function in endothelial cells differentiation, hormone-induced cardiomyocytes hypertrophy and lipid metabol…	sp|Q9JMG1|EDF1_MOUSE	sp|Q9JMG1|EDF1_MOUSE Endothelial differentiation-related factor 1 OS=Mus musculus OX=10090 GN=Edf1 PE=1 SV=1	1	3	3	3	18.2	16.369	762090	747540	641850	717160	532880	567470	485740	528697	1.35647	0.0135015
Q9QWR8	Alpha-N-acetylgalactosaminidase	Naga	FUNCTION: Removes terminal alpha-N-acetylgalactosamine residues from glycolipids and glycopeptides. Required for the breakdown of glycolipids. {ECO:0000250|UniProtKB:P17050}.	sp|Q9QWR8|NAGAB_MOUSE	sp|Q9QWR8|NAGAB_MOUSE Alpha-N-acetylgalactosaminidase OS=Mus musculus OX=10090 GN=Naga PE=1 SV=2	1	5	5	5	15.4	47.234	167350	173450	149660	163487	251730	302690	298880	284433	0.57478	0.0024885
Q9QXD1	Peroxisomal acyl-coenzyme A oxidase 2	Acox2	FUNCTION: Oxidizes the CoA esters of the bile acid intermediates di- and tri-hydroxycoprostanic acids (By similarity). Capable of oxidizing short as well as long chain 2-methyl branched fatty acids (By similarity). {ECO:0000250|UniProtKB:P97562}.	sp|Q9QXD1|ACOX2_MOUSE	sp|Q9QXD1|ACOX2_MOUSE Peroxisomal acyl-coenzyme A oxidase 2 OS=Mus musculus OX=10090 GN=Acox2 PE=1 SV=2	1	23	23	23	44.9	76.862	6349500	5564300	6632300	6.18203e+06	7280600	7091200	7365800	7.24587e+06	0.853181	0.0320525
Q9QZ85	Interferon-inducible GTPase 1	Iigp1	FUNCTION: GTPase with low activity. Has higher affinity for GDP than for GTP. Plays a role in resistance to intracellular pathogens. Required for disruption of the parasitophorous vacuole formed following T.gondii infection and subsequent killing of the parasite. Mediates resistance to C.trachomatis infection by targeting bacterial inclusions to autophagosomes for subsequent lysosomal destruction…	sp|Q9QZ85|IIGP1_MOUSE	sp|Q9QZ85|IIGP1_MOUSE Interferon-inducible GTPase 1 OS=Mus musculus OX=10090 GN=Iigp1 PE=1 SV=2	1	11	11	11	36.6	47.571	4381100	4364400	4794300	4.51327e+06	7570800	8239000	5791900	7.20057e+06	0.626793	0.0224863
Q9R1J0	Sterol-4-alpha-carboxylate 3-dehydrogenase, decarboxylating	Nsdhl	FUNCTION: Involved in the sequential removal of two C-4 methyl groups in post-squalene cholesterol biosynthesis. {ECO:0000250}.	sp|Q9R1J0|NSDHL_MOUSE	sp|Q9R1J0|NSDHL_MOUSE Sterol-4-alpha-carboxylate 3-dehydrogenase, decarboxylating OS=Mus musculus OX=10090 GN=Nsdhl PE=1 SV=1	1	12	12	12	53.6	40.685	4578700	5076200	4062400	4.57243e+06	2937900	2770100	3277800	2.99527e+06	1.52655	0.00864805
Q9WU78	Programmed cell death 6-interacting protein	Pdcd6ip	FUNCTION: Multifunctional protein involved in endocytosis, multivesicular body biogenesis, membrane repair, cytokinesis, apoptosis and maintenance of tight junction integrity. Class E VPS protein involved in concentration and sorting of cargo proteins of the multivesicular body (MVB) for incorporation into intralumenal vesicles (ILVs) that are generated by invagination and scission from the limit…	sp|Q9WU78|PDC6I_MOUSE	sp|Q9WU78|PDC6I_MOUSE Programmed cell death 6-interacting protein OS=Mus musculus OX=10090 GN=Pdcd6ip PE=1 SV=3	1	17	17	17	28	96.023	1703100	1828400	1862200	1797900	2136100	2211100	1997300	2.11483e+06	0.850138	0.0160716
Q9WUA2	Phenylalanine--tRNA ligase beta subunit	Farsb		sp|Q9WUA2|SYFB_MOUSE	sp|Q9WUA2|SYFB_MOUSE Phenylalanine--tRNA ligase beta subunit OS=Mus musculus OX=10090 GN=Farsb PE=1 SV=2	1	8	8	8	21.2	65.696	3592400	4059200	4119600	3.92373e+06	5138400	4470200	4703700	4.77077e+06	0.822453	0.030073
Q9WVK4	EH domain-containing protein 1	Ehd1	FUNCTION: ATP- and membrane-binding protein that controls membrane reorganization/tubulation upon ATP hydrolysis. In vitro causes vesiculation of endocytic membranes (By similarity). Acts in early endocytic membrane fusion and membrane trafficking of recycling endosomes (PubMed:15930129, PubMed:20159556). Recruited to endosomal membranes upon nerve growth factor stimulation, indirectly regulates …	sp|Q9WVK4|EHD1_MOUSE	sp|Q9WVK4|EHD1_MOUSE EH domain-containing protein 1 OS=Mus musculus OX=10090 GN=Ehd1 PE=1 SV=1	1	13	13	8	38.2	60.602	1049600	914470	1134400	1.03282e+06	1254400	1495100	1338800	1.36277e+06	0.757887	0.0257254
Q9Z0R9	Acyl-CoA 6-desaturase	Fads2	FUNCTION: Acts as a fatty acyl-coenzyme A (CoA) desaturase that introduces a cis double bond at carbon 6 of the fatty acyl chain. Involved in biosynthesis of highly unsaturated fatty acids (HUFA) from the essential polyunsaturated fatty acids (PUFA) linoleic acid (LA) (18:2n-6) and alpha-linolenic acid (ALA) (18:3n-3) precursors. Catalyzes the first and rate limiting step in this pathway which is…	sp|Q9Z0R9|FADS2_MOUSE	sp|Q9Z0R9|FADS2_MOUSE Acyl-CoA 6-desaturase OS=Mus musculus OX=10090 GN=Fads2 PE=1 SV=1	1	4	4	4	12.6	52.387	1233600	1666100	1655500	1518400	1033900	1163900	1075800	1091200	1.3915	0.0442788
Q9Z1D1	Eukaryotic translation initiation factor 3 subunit G	Eif3g	FUNCTION: RNA-binding component of the eukaryotic translation initiation factor 3 (eIF-3) complex, which is required for several steps in the initiation of protein synthesis. The eIF-3 complex associates with the 40S ribosome and facilitates the recruitment of eIF-1, eIF-1A, eIF-2:GTP:methionyl-tRNAi and eIF-5 to form the 43S pre-initiation complex (43S PIC). The eIF-3 complex stimulates mRNA rec…	sp|Q9Z1D1|EIF3G_MOUSE	sp|Q9Z1D1|EIF3G_MOUSE Eukaryotic translation initiation factor 3 subunit G OS=Mus musculus OX=10090 GN=Eif3g PE=1 SV=2	1	6	6	6	30.6	35.638	998380	963500	719080	893653	578550	595540	686910	620333	1.4406	0.0438998
Q9Z1J3	Cysteine desulfurase, mitochondrial	Nfs1	FUNCTION: Catalyzes the removal of elemental sulfur from cysteine to produce alanine. It supplies the inorganic sulfur for iron-sulfur (Fe-S) clusters. May be involved in the biosynthesis of molybdenum cofactor (By similarity). {ECO:0000250}.	sp|Q9Z1J3|NFS1_MOUSE	sp|Q9Z1J3|NFS1_MOUSE Cysteine desulfurase, mitochondrial OS=Mus musculus OX=10090 GN=Nfs1 PE=1 SV=3	1	6	6	6	16.6	50.569	1105600	1054200	1086400	1.08207e+06	966350	844120	767900	859457	1.25901	0.0203312
Q9Z1R2	Large proline-rich protein BAG6	Bag6	FUNCTION: ATP-independent molecular chaperone preventing the aggregation of misfolded and hydrophobic patches-containing proteins (PubMed:18056262, PubMed:18678708, PubMed:20713601). Functions as part of a cytosolic protein quality control complex, the BAG6/BAT3 complex, which maintains these client proteins in a soluble state and participates in their proper delivery to the endoplasmic reticulum…	sp|Q9Z1R2|BAG6_MOUSE	sp|Q9Z1R2|BAG6_MOUSE Large proline-rich protein BAG6 OS=Mus musculus OX=10090 GN=Bag6 PE=1 SV=1	1	5	5	5	9	121.04	402950	388330	393940	395073	539550	476710	454510	490257	0.80585	0.0210843
Q9Z2N8	Actin-like protein 6A	Actl6a	FUNCTION: Involved in transcriptional activation and repression of select genes by chromatin remodeling (alteration of DNA-nucleosome topology). Component of SWI/SNF chromatin remodeling complexes that carry out key enzymatic activities, changing chromatin structure by altering DNA-histone contacts within a nucleosome in an ATP-dependent manner. Required for maximal ATPase activity of SMARCA4/BRG…	sp|Q9Z2N8|ACL6A_MOUSE	sp|Q9Z2N8|ACL6A_MOUSE Actin-like protein 6A OS=Mus musculus OX=10090 GN=Actl6a PE=1 SV=2	1	4	4	4	20	47.447	362930	374830	403160	380307	329700	348470	334170	337447	1.12701	0.0315138
Q9Z2X1	Heterogeneous nuclear ribonucleoprotein F	Hnrnpf	FUNCTION: Component of the heterogeneous nuclear ribonucleoprotein (hnRNP) complexes which provide the substrate for the processing events that pre-mRNAs undergo before becoming functional, translatable mRNAs in the cytoplasm. Plays a role in the regulation of alternative splicing events. Binds G-rich sequences in pre-mRNAs and keeps target RNA in an unfolded state (By similarity). {ECO:0000250}.	sp|Q9Z2X1|HNRPF_MOUSE	sp|Q9Z2X1|HNRPF_MOUSE Heterogeneous nuclear ribonucleoprotein F OS=Mus musculus OX=10090 GN=Hnrnpf PE=1 SV=3	1	7	7	6	30.4	45.729	1649200	1631700	1851400	1.71077e+06	2280100	2074300	2612100	2.32217e+06	0.736711	0.023611
A0JNU3	60 kDa lysophospholipase	Aspg	FUNCTION: Exhibits lysophospholipase, transacylase, PAF acetylhydrolase and asparaginase activities (By similarity). Can catalyze three types of transacylation reactions: (1) acyl transfer from 1-acyl-sn-glycero-3-phosphocholine (1-acyl-GPC) to the sn-1(3) positions of glycerol and 2-acylglycerol (sn-1 to -1(3) transfer), (2) acyl transfer from 1-acyl-GPC to the sn-2 positions of 1-acyl-GPC, 1-ac…	sp|A0JNU3|LPP60_MOUSE	sp|A0JNU3|LPP60_MOUSE 60 kDa lysophospholipase OS=Mus musculus OX=10090 GN=Aspg PE=1 SV=1	1	5	5	5	15.1	60.594	697750	940580	1006200	881510	924430	872690	715560	837560	1.05247	0.716887
A1L314	Macrophage-expressed gene 1 protein	Mpeg1	FUNCTION: Plays a key role in the innate immune response following bacterial infection by polymerizing and inserting into the bacterial surface to form pores (PubMed:26402460). By breaching the surface of phagocytosed bacteria, allows antimicrobial effectors to enter the bacterial periplasmic space and degrade bacterial proteins such as superoxide dismutase sodC which contributes to bacterial vir…	sp|A1L314|MPEG1_MOUSE	sp|A1L314|MPEG1_MOUSE Macrophage-expressed gene 1 protein OS=Mus musculus OX=10090 GN=Mpeg1 PE=1 SV=1	1	2	2	2	3.8	78.39	78579	61002	30502	56694.3	86117	63841	75546	75168	0.754235	0.297796
A2A432	Cullin-4B	Cul4b	FUNCTION: Core component of multiple cullin-RING-based E3 ubiquitin-protein ligase complexes which mediate the ubiquitination and subsequent proteasomal degradation of target proteins. The functional specificity of the E3 ubiquitin-protein ligase complex depends on the variable substrate recognition subunit. CUL4B may act within the complex as a scaffold protein, contributing to catalysis through…	sp|A2A432|CUL4B_MOUSE	sp|A2A432|CUL4B_MOUSE Cullin-4B OS=Mus musculus OX=10090 GN=Cul4b PE=1 SV=1	1	5	2	2	7.5	110.7	127430	178400	140640	148823	183390	189930	125740	166353	0.894622	0.529258
A2A5R2	Brefeldin A-inhibited guanine nucleotide-exchange protein 2	Arfgef2	FUNCTION: Promotes guanine-nucleotide exchange on ARF1 and ARF3 and to a lower extent on ARF5 and ARF6. Promotes the activation of ARF1/ARF5/ARF6 through replacement of GDP with GTP. Involved in the regulation of Golgi vesicular transport. Required for the integrity of the endosomal compartment. Involved in trafficking from the trans-Golgi network (TGN) to endosomes and is required for membrane a…	sp|A2A5R2|BIG2_MOUSE	sp|A2A5R2|BIG2_MOUSE Brefeldin A-inhibited guanine nucleotide-exchange protein 2 OS=Mus musculus OX=10090 GN=Arfgef2 PE=1 SV=1	1	7	5	5	6	202.24	155330	166890	259310	193843	74663	163600	145440	127901	1.51557	0.196937
A2A8L5	Receptor-type tyrosine-protein phosphatase F	Ptprf	FUNCTION: Possible cell adhesion receptor. It possesses an intrinsic protein tyrosine phosphatase activity (PTPase) and dephosphorylates EPHA2 regulating its activity (By similarity). {ECO:0000250}.	sp|A2A8L5|PTPRF_MOUSE	sp|A2A8L5|PTPRF_MOUSE Receptor-type tyrosine-protein phosphatase F OS=Mus musculus OX=10090 GN=Ptprf PE=1 SV=1	1	8	8	6	7.6	211.49	267500	175730	318040	253757	454300	61488	354910	290233	0.874322	0.785035
A2A8Z1	Oxysterol-binding protein-related protein 9	Osbpl9		sp|A2A8Z1|OSBL9_MOUSE	sp|A2A8Z1|OSBL9_MOUSE Oxysterol-binding protein-related protein 9 OS=Mus musculus OX=10090 GN=Osbpl9 PE=1 SV=1	1	5	5	5	9.5	83.108	181660	135220	245210	187363	149030	177660	228210	184967	1.01296	0.954409
A2A974	Cytochrome P450 4A12B	Cyp4a12b	FUNCTION: A cytochrome P450 monooxygenase involved in the metabolism of fatty acids and their oxygenated derivatives (oxylipins) (PubMed:17112342). Mechanistically, uses molecular oxygen inserting one oxygen atom into a substrate, and reducing the second into a water molecule, with two electrons provided by NADPH via cytochrome P450 reductase (CPR; NADPH-ferrihemoprotein reductase) (PubMed:171123…	sp|A2A974|CP4CB_MOUSE	sp|A2A974|CP4CB_MOUSE Cytochrome P450 4A12B OS=Mus musculus OX=10090 GN=Cyp4a12b PE=1 SV=1	1	12	4	4	37.8	58.309	485240	289020	243770	339343	611870	741170	492640	615227	0.551574	0.0555568
A2ADA5	tRNA pseudouridine synthase-like 1	Pusl1		sp|A2ADA5|PUSL1_MOUSE	sp|A2ADA5|PUSL1_MOUSE tRNA pseudouridine synthase-like 1 OS=Mus musculus OX=10090 GN=Pusl1 PE=1 SV=1	1	2	2	2	10.7	31.992	49753	45660	53996	49803	59884	48486	54140	54170	0.919383	0.344385
A2ADY9	Protein DDI1 homolog 2	Ddi2	FUNCTION: Aspartic protease that mediates the cleavage of NFE2L1/NRF1 at 'Leu-104', thereby promoting release of NFE2L1/NRF1 from the endoplasmic reticulum membrane. Ubiquitination of NFE2L1/NRF1 is a prerequisite for cleavage, suggesting that DDI2 specifically recognizes and binds ubiquitinated NFE2L1/NRF1. Seems to act as a proteasomal shuttle which links the proteasome and replication fork pro…	sp|A2ADY9|DDI2_MOUSE;sp|Q9DAF3|DDI1_MOUSE	sp|A2ADY9|DDI2_MOUSE Protein DDI1 homolog 2 OS=Mus musculus OX=10090 GN=Ddi2 PE=1 SV=1	2	6	6	6	28.8	44.59	1669100	1710500	1603000	1.66087e+06	1247900	1799000	1317800	1454900	1.14157	0.306945
A2AGT5	Cytoskeleton-associated protein 5	Ckap5	FUNCTION: Binds to the plus end of microtubules and regulates microtubule dynamics and microtubule organization. Acts as processive microtubule polymerase. Promotes cytoplasmic microtubule nucleation and elongation. Plays a major role in organizing spindle poles. In spindle formation protects kinetochore microtubules from depolymerization by KIF2C and has an essential role in centrosomal microtub…	sp|A2AGT5|CKAP5_MOUSE	sp|A2AGT5|CKAP5_MOUSE Cytoskeleton-associated protein 5 OS=Mus musculus OX=10090 GN=Ckap5 PE=1 SV=1	1	3	3	3	2.4	225.63	180760	189320	160080	176720	191150	154390	154460	166667	1.06032	0.539584
A2AJ88	Patatin-like phospholipase domain-containing protein 7	Pnpla7	FUNCTION: Lysophospholipase which preferentially deacylates unsaturated lysophosphatidylcholine (C18:1), generating glycerophosphocholine (PubMed:18086666, PubMed:28887301). Also can deacylate, to a lesser extent, lysophosphatidylethanolamine (C18:1), lysophosphatidyl-L-serine (C18:1) and lysophosphatidic acid (C16:0) (PubMed:22326266, PubMed:18086666, PubMed:28887301). {ECO:0000269|PubMed:180866…	sp|A2AJ88|PLPL7_MOUSE	sp|A2AJ88|PLPL7_MOUSE Patatin-like phospholipase domain-containing protein 7 OS=Mus musculus OX=10090 GN=Pnpla7 PE=1 SV=1	1	1	1	1	1.1	150.49		171820	102850	137335	128360	204200	89259	140606	0.976734	0.952498
A2AJL3	FGGY carbohydrate kinase domain-containing protein	Fggy		sp|A2AJL3|FGGY_MOUSE	sp|A2AJL3|FGGY_MOUSE FGGY carbohydrate kinase domain-containing protein OS=Mus musculus OX=10090 GN=Fggy PE=1 SV=1	1	18	18	18	52.4	60.336	4612500	5307200	5171400	5.03037e+06	4340900	6813700	4160400	5105000	0.98538	0.936627
A2AKG8	Focadhesin	Focad	FUNCTION: Potential tumor suppressor in gliomas. {ECO:0000269|PubMed:22427331}.	sp|A2AKG8|FOCAD_MOUSE	sp|A2AKG8|FOCAD_MOUSE Focadhesin OS=Mus musculus OX=10090 GN=Focad PE=1 SV=1	1	3	3	3	3	198.95	244770	220130	165550	210150	45238		199850	122544	1.71489	0.270846
A2AKK5	Acyl-coenzyme A amino acid N-acyltransferase 1	Acnat1	FUNCTION: Acyltransferase which efficiently conjugates very long-chain and long-chain fatty acids to taurine (PubMed:17116739). Shows no conjugation activity in the presence of glycine (PubMed:17116739). {ECO:0000269|PubMed:17116739}.	sp|A2AKK5|ACNT1_MOUSE	sp|A2AKK5|ACNT1_MOUSE Acyl-coenzyme A amino acid N-acyltransferase 1 OS=Mus musculus OX=10090 GN=Acnat1 PE=1 SV=1	1	7	7	5	34.4	46.07	574920	562030	435430	524127	434600	548160	264200	415653	1.26097	0.311661
A2AKQ0	UDP-glucuronic acid/UDP-N-acetylgalactosamine transporter	Slc35d1	FUNCTION: Transports both UDP-glucuronic acid (UDP-GlcA) and UDP-N-acetylgalactosamine (UDP-GalNAc) from the cytoplasm into the endoplasmic reticulum lumen. Plays a role in chondroitin sulfate biosynthesis, which is important for formation of cartilage extracellular matrix and normal skeletal development. {ECO:0000269|PubMed:17952091}.	sp|A2AKQ0|S35D1_MOUSE	sp|A2AKQ0|S35D1_MOUSE UDP-glucuronic acid/UDP-N-acetylgalactosamine transporter OS=Mus musculus OX=10090 GN=Slc35d1 PE=2 SV=2	1	1	1	1	2.8	39.272	152610	186290	113130	150677	293120	122110	252620	222617	0.676844	0.266515
A2ALW5	DnaJ homolog subfamily C member 25	Dnajc25		sp|A2ALW5|DJC25_MOUSE	sp|A2ALW5|DJC25_MOUSE DnaJ homolog subfamily C member 25 OS=Mus musculus OX=10090 GN=Dnajc25 PE=1 SV=1	1	3	3	3	12	41.937	279140	298280	237120	271513	163240	271010	131900	188717	1.43874	0.145175
A2AN08	E3 ubiquitin-protein ligase UBR4	Ubr4	FUNCTION: E3 ubiquitin-protein ligase which is a component of the N-end rule pathway. Recognizes and binds to proteins bearing specific N-terminal residues that are destabilizing according to the N-end rule, leading to their ubiquitination and subsequent degradation. Together with clathrin, forms meshwork structures involved in membrane morphogenesis and cytoskeletal organization. Regulates integ…	sp|A2AN08|UBR4_MOUSE	sp|A2AN08|UBR4_MOUSE E3 ubiquitin-protein ligase UBR4 OS=Mus musculus OX=10090 GN=Ubr4 PE=1 SV=1	1	21	21	21	7.5	572.28	800590	923390	631230	785070	727440	960870	609470	765927	1.02499	0.892946
A2APT9	Kelch domain-containing protein 7A	Klhdc7a		sp|A2APT9|KLD7A_MOUSE	sp|A2APT9|KLD7A_MOUSE Kelch domain-containing protein 7A OS=Mus musculus OX=10090 GN=Klhdc7a PE=1 SV=3	1	3	3	3	7.4	83.589	58395	14809	53340	42181.3	75122	80924	114110	90052	0.468411	0.0595511
A2APY7	Arginine-hydroxylase NDUFAF5, mitochondrial	Ndufaf5	FUNCTION: Arginine hydroxylase involved in the assembly of mitochondrial NADH:ubiquinone oxidoreductase complex (complex I, MT-ND1) at early stages. Acts by mediating hydroxylation of 'Arg-111' of NDUFS7. May also have methyltransferase activity. {ECO:0000250|UniProtKB:Q5TEU4}.	sp|A2APY7|NDUF5_MOUSE	sp|A2APY7|NDUF5_MOUSE Arginine-hydroxylase NDUFAF5, mitochondrial OS=Mus musculus OX=10090 GN=Ndufaf5 PE=1 SV=1	1	2	2	2	9	38.404	67419		42456	54937.5	31936	49865	40559	40786.7	1.34695	0.304625
A2AQH4	BCL-6 corepressor-like protein 1	Bcorl1	FUNCTION: Transcriptional corepressor. May specifically inhibit gene expression when recruited to promoter regions by sequence specific DNA-binding proteins such as BCL6. This repression may be mediated at least in part by histone deacetylase activities which can associate with this corepressor (By similarity). {ECO:0000250|UniProtKB:Q5H9F3}.	sp|A2AQH4|BCORL_MOUSE	sp|A2AQH4|BCORL_MOUSE BCL-6 corepressor-like protein 1 OS=Mus musculus OX=10090 GN=Bcorl1 PE=2 SV=1	1	3	3	3	2.4	190.48	1324600	842470	763950	977007	834800	920680	465890	740457	1.31947	0.350535
A2ARZ3	Fibrous sheath-interacting protein 2	Fsip2	FUNCTION: Plays a role in spermatogenesis. {ECO:0000250|UniProtKB:Q5CZC0}.	sp|A2ARZ3|FSIP2_MOUSE	sp|A2ARZ3|FSIP2_MOUSE Fibrous sheath-interacting protein 2 OS=Mus musculus OX=10090 GN=Fsip2 PE=1 SV=3	1	2	2	2	0.5	784.85	548740	399060	178750	375517	292280	722920	173030	396077	0.948091	0.922525
A2AS89	Agmatinase, mitochondrial	Agmat		sp|A2AS89|SPEB_MOUSE	sp|A2AS89|SPEB_MOUSE Agmatinase, mitochondrial OS=Mus musculus OX=10090 GN=Agmat PE=1 SV=1	1	7	7	7	39.4	38.255	5457300	5639100	5152200	5416200	4387100	4880900	3414000	4.22733e+06	1.28123	0.0587886
A2ASQ1	Agrin	Agrn	FUNCTION: [Isoform 1]: heparan sulfate basal lamina glycoprotein that plays a central role in the formation and the maintenance of the neuromuscular junction (NMJ) and directs key events in postsynaptic differentiation. This neuron-specific (z+) isoform is a component of the AGRN-LRP4 receptor complex that induces the phosphorylation and activation of MUSK. The activation of MUSK in myotubes indu…	sp|A2ASQ1|AGRIN_MOUSE	sp|A2ASQ1|AGRIN_MOUSE Agrin OS=Mus musculus OX=10090 GN=Agrn PE=1 SV=1	1	3	3	3	2.5	207.54	81085	86687	16191	61321	39027	68814	31514	46451.7	1.3201	0.588696
A2ASZ8	Calcium-binding mitochondrial carrier protein SCaMC-2	Slc25a25	FUNCTION: Calcium-dependent mitochondrial solute carrier. Mitochondrial solute carriers shuttle metabolites, nucleotides, and cofactors through the mitochondrial inner membrane. May act as a ATP-Mg/Pi exchanger that mediates the transport of Mg-ATP in exchange for phosphate, catalyzing the net uptake or efflux of adenine nucleotides into or from the mitochondria (By similarity). {ECO:0000250}.	sp|A2ASZ8|SCMC2_MOUSE	sp|A2ASZ8|SCMC2_MOUSE Calcium-binding mitochondrial carrier protein SCaMC-2 OS=Mus musculus OX=10090 GN=Slc25a25 PE=1 SV=1	1	3	3	3	11.1	52.62	397290	635040	333070	455133	223830	230960	210420	221737	2.05258	0.0642677
A2ATU0	Probable 2-oxoglutarate dehydrogenase E1 component DHKTD1, mitochondrial	Dhtkd1	FUNCTION: The 2-oxoglutarate dehydrogenase complex catalyzes the overall conversion of 2-oxoglutarate to succinyl-CoA and CO(2). It contains multiple copies of three enzymatic components: 2-oxoglutarate dehydrogenase (E1), dihydrolipoamide succinyltransferase (E2) and lipoamide dehydrogenase (E3) (By similarity). {ECO:0000250}.	sp|A2ATU0|DHTK1_MOUSE	sp|A2ATU0|DHTK1_MOUSE Probable 2-oxoglutarate dehydrogenase E1 component DHKTD1, mitochondrial OS=Mus musculus OX=10090 GN=Dhtkd1 PE=1 SV=1	1	12	12	12	24.4	102.79	1211500	1152200	1536000	1299900	1543800	1482000	1188800	1.40487e+06	0.925284	0.552151
A2AWA9	Rab GTPase-activating protein 1	Rabgap1	FUNCTION: May act as a GTPase-activating protein of RAB6A. May play a role in microtubule nucleation by centrosome. May participate in a RAB6A-mediated pathway involved in the metaphase-anaphase transition (By similarity). {ECO:0000250|UniProtKB:Q9Y3P9}.	sp|A2AWA9|RBGP1_MOUSE	sp|A2AWA9|RBGP1_MOUSE Rab GTPase-activating protein 1 OS=Mus musculus OX=10090 GN=Rabgap1 PE=1 SV=1	1	2	2	2	3.1	120.8	24638	174540	206560	135246	38304	5567.1	44115	29328.7	4.61139	0.138444
A2BDX3	Adenylyltransferase and sulfurtransferase MOCS3	Mocs3	FUNCTION: Plays a central role in 2-thiolation of mcm(5)S(2)U at tRNA wobble positions of cytosolic tRNA(Lys), tRNA(Glu) and tRNA(Gln). Also essential during biosynthesis of the molybdenum cofactor. Acts by mediating the C-terminal thiocarboxylation of sulfur carriers URM1 and MOCS2A. Its N-terminus first activates URM1 and MOCS2A as acyl-adenylates (-COAMP), then the persulfide sulfur on the cat…	sp|A2BDX3|MOCS3_MOUSE	sp|A2BDX3|MOCS3_MOUSE Adenylyltransferase and sulfurtransferase MOCS3 OS=Mus musculus OX=10090 GN=Mocs3 PE=1 SV=1	1	4	4	4	12.2	49.374	76735	62336	208950	116007	168380	132030	269450	189953	0.610713	0.300149
P02762	Major urinary protein 6	Mup6	FUNCTION: Binds pheromones that are released from drying urine of males. These pheromones affect the sexual behavior of females.	sp|P02762|MUP6_MOUSE;sp|P04938|MUP11_MOUSE;sp|A2BIM8|MUP18_MOUSE;sp|P11591|MUP5_MOUSE	sp|P02762|MUP6_MOUSE Major urinary protein 6 OS=Mus musculus OX=10090 GN=Mup6 PE=1 SV=2;sp|P04938|MUP11_MOUSE Major urinary protein 11 OS=Mus musculus OX=10090 GN=Mup11 PE=1 SV=2;sp|A2BIM8|MUP18_MOUSE Major urinary protein 18 OS=Mus musculus OX=10090 GN=Mu	4	20	20	0	78.9	20.649	173320000	193270000	92077000	152889000	176510000	187070000	174920000	179500000	0.851749	0.441505
A2RSQ0	DENN domain-containing protein 5B	Dennd5b	FUNCTION: Guanine nucleotide exchange factor (GEF) which may activate RAB39A and/or RAB39B. Promotes the exchange of GDP to GTP, converting inactive GDP-bound Rab proteins into their active GTP-bound form (By similarity). {ECO:0000250}.	sp|A2RSQ0|DEN5B_MOUSE	sp|A2RSQ0|DEN5B_MOUSE DENN domain-containing protein 5B OS=Mus musculus OX=10090 GN=Dennd5b PE=1 SV=2	1	3	3	3	4.1	144.63	256690	962550	971770	730337	1316500	1054200	821740	1.06415e+06	0.686312	0.294008
A2RSY6	TRMT1-like protein	Trmt1l	FUNCTION: May play a role in motor coordination and exploratory behavior. {ECO:0000269|PubMed:17198746}.	sp|A2RSY6|TRM1L_MOUSE	sp|A2RSY6|TRM1L_MOUSE TRMT1-like protein OS=Mus musculus OX=10090 GN=Trmt1l PE=1 SV=1	1	1	1	1	3	80.86	28788	25026	45567	33127		108380	30263	69321.5	0.477875	0.317197
A3KGB4	TBC1 domain family member 8B	Tbc1d8b	FUNCTION: Involved in vesicular recycling, probably as a RAB11B GTPase-activating protein. {ECO:0000250|UniProtKB:Q0IIM8}.	sp|A3KGB4|TBC8B_MOUSE	sp|A3KGB4|TBC8B_MOUSE TBC1 domain family member 8B OS=Mus musculus OX=10090 GN=Tbc1d8b PE=1 SV=1	1	2	2	2	2.6	127.89	198660	252190	152000	200950	94577	233750	113520	147282	1.36439	0.362945
A3KMP2	Tetratricopeptide repeat protein 38	Ttc38		sp|A3KMP2|TTC38_MOUSE	sp|A3KMP2|TTC38_MOUSE Tetratricopeptide repeat protein 38 OS=Mus musculus OX=10090 GN=Ttc38 PE=1 SV=2	1	15	15	15	48.2	52.223	3327000	3651700	4395000	3.79123e+06	4193100	4692300	4430100	4438500	0.85417	0.135921
A6H584	Collagen alpha-5(VI) chain	Col6a5	FUNCTION: Collagen VI acts as a cell-binding protein. {ECO:0000250}.	sp|A6H584|CO6A5_MOUSE	sp|A6H584|CO6A5_MOUSE Collagen alpha-5(VI) chain OS=Mus musculus OX=10090 GN=Col6a5 PE=1 SV=4	1	7	7	5	3.6	289.57	1147300	933780	321520	800867	426170	590850	462630	493217	1.62376	0.289948
A6H611	Mitochondrial intermediate peptidase	Mipep	FUNCTION: Cleaves proteins, imported into the mitochondrion, to their mature size. {ECO:0000250}.	sp|A6H611|MIPEP_MOUSE	sp|A6H611|MIPEP_MOUSE Mitochondrial intermediate peptidase OS=Mus musculus OX=10090 GN=Mipep PE=1 SV=1	1	5	5	5	12.2	80.851	199490	249760	179270	209507	13835	39401	255220	102819	2.03763	0.25008
A6H630	Damage-control phosphatase ARMT1	Armt1	FUNCTION: Metal-dependent phosphatase that shows phosphatase activity against several substrates, including fructose-1-phosphate and fructose-6-phosphate (By similarity). Its preference for fructose-1-phosphate, a strong glycating agent that causes DNA damage rather than a canonical yeast metabolite, suggests a damage-control function in hexose phosphate metabolism (By similarity). Has also been …	sp|A6H630|ARMT1_MOUSE	sp|A6H630|ARMT1_MOUSE Damage-control phosphatase ARMT1 OS=Mus musculus OX=10090 GN=Armt1 PE=1 SV=1	1	4	4	4	17.3	50.548	238030	154460	227260	206583	169380	308960	152560	210300	0.982327	0.950347
A6H8H2	DENN domain-containing protein 4C	Dennd4c	FUNCTION: Guanine nucleotide exchange factor (GEF) activating RAB10. Promotes the exchange of GDP to GTP, converting inactive GDP-bound RAB10 into its active GTP-bound form. Thereby, stimulates SLC2A4/GLUT4 glucose transporter-enriched vesicles delivery to the plasma membrane in response to insulin. {ECO:0000269|PubMed:21454697}.	sp|A6H8H2|DEN4C_MOUSE	sp|A6H8H2|DEN4C_MOUSE DENN domain-containing protein 4C OS=Mus musculus OX=10090 GN=Dennd4c PE=1 SV=1	1	3	3	3	2.2	211.46	66653	73244	92340	77412.3	108970	50676	118810	92818.7	0.834017	0.5331
A6X919	Probable C-mannosyltransferase DPY19L1	Dpy19l1	FUNCTION: Probable C-mannosyltransferase that mediates C-mannosylation of tryptophan residues on target proteins. {ECO:0000250}.	sp|A6X919|D19L1_MOUSE	sp|A6X919|D19L1_MOUSE Probable C-mannosyltransferase DPY19L1 OS=Mus musculus OX=10090 GN=Dpy19l1 PE=1 SV=1	1	3	3	3	7	84.186	266660	173380	121350	187130	219560	229800	335910	261757	0.714901	0.256932
A6X935	Inter alpha-trypsin inhibitor, heavy chain 4	Itih4	FUNCTION: Type II acute-phase protein (APP) involved in inflammatory responses to trauma. May also play a role in liver development or regeneration.	sp|A6X935|ITIH4_MOUSE	sp|A6X935|ITIH4_MOUSE Inter alpha-trypsin inhibitor, heavy chain 4 OS=Mus musculus OX=10090 GN=Itih4 PE=1 SV=2	1	11	11	11	23.9	104.66	1230200	1009200	595860	945087	586840	1090200	456560	711200	1.32886	0.432256
A7MCT6	Ethanolamine kinase 2	Etnk2	FUNCTION: Highly specific for ethanolamine phosphorylation. Does not have choline kinase activity. {ECO:0000269|PubMed:16861741}.	sp|A7MCT6|EKI2_MOUSE	sp|A7MCT6|EKI2_MOUSE Ethanolamine kinase 2 OS=Mus musculus OX=10090 GN=Etnk2 PE=1 SV=1	1	2	2	2	8.1	44.567	146880	188620	377900	237800	120800	155000	53687	109829	2.16518	0.1721
A8VU90	Ankyrin repeat and LEM domain-containing protein 1	Ankle1	FUNCTION: Endonuclease that probably plays a role in the DNA damage response and DNA repair. {ECO:0000250|UniProtKB:Q8NAG6}.	sp|A8VU90|ANKL1_MOUSE	sp|A8VU90|ANKL1_MOUSE Ankyrin repeat and LEM domain-containing protein 1 OS=Mus musculus OX=10090 GN=Ankle1 PE=2 SV=1	1	2	2	2	4.5	58.441	384580	461800	632960	493113	303740	957410	371090	544080	0.906325	0.828295
B1AR13	CDGSH iron-sulfur domain-containing protein 3, mitochondrial	Cisd3	FUNCTION: Can transfer its iron-sulfur clusters to the apoferrodoxins FDX1 and FDX2. Contributes to mitochondrial iron homeostasis and in maintaining normal levels of free iron and reactive oxygen species, and thereby contributes to normal mitochondrial function. {ECO:0000250|UniProtKB:P0C7P0}.	sp|B1AR13|CISD3_MOUSE	sp|B1AR13|CISD3_MOUSE CDGSH iron-sulfur domain-containing protein 3, mitochondrial OS=Mus musculus OX=10090 GN=Cisd3 PE=1 SV=1	1	3	3	3	26.3	15.676	763760	512220	994000	756660	676580	664690	814490	718587	1.05298	0.808663
B1AUE5	Peroxisome biogenesis factor 10	Pex10	FUNCTION: Somewhat implicated in the biogenesis of peroxisomes. {ECO:0000250}.	sp|B1AUE5|PEX10_MOUSE	sp|B1AUE5|PEX10_MOUSE Peroxisome biogenesis factor 10 OS=Mus musculus OX=10090 GN=Pex10 PE=2 SV=1	1	1	1	1	4.3	37.157	79083	83042	68190	76771.7	60716	101970	54548	72411.3	1.06022	0.792868
B1AVZ0	Uracil phosphoribosyltransferase homolog	Uprt		sp|B1AVZ0|UPP_MOUSE	sp|B1AVZ0|UPP_MOUSE Uracil phosphoribosyltransferase homolog OS=Mus musculus OX=10090 GN=Uprt PE=1 SV=1	1	1	1	1	6.1	34.278	22366	33397	19776	25179.7	41893	66317	35844	48018	0.52438	0.0888874
B1AY13	Ubiquitin carboxyl-terminal hydrolase 24	Usp24	FUNCTION: Protease that can remove conjugated ubiquitin from target proteins and polyubiquitin chains. Deubiquitinates DDB2, preventing its proteasomal degradation (By similarity). {ECO:0000250}.	sp|B1AY13|UBP24_MOUSE	sp|B1AY13|UBP24_MOUSE Ubiquitin carboxyl-terminal hydrolase 24 OS=Mus musculus OX=10090 GN=Usp24 PE=1 SV=1	1	11	11	11	7.1	294	274030	362830	339470	325443	593120	336920	381390	437143	0.744477	0.251436
B1AZI6	THO complex subunit 2	Thoc2	FUNCTION: Required for efficient export of polyadenylated RNA and spliced mRNA. Acts as component of the THO subcomplex of the TREX complex which is thought to couple mRNA transcription, processing and nuclear export, and which specifically associates with spliced mRNA and not with unspliced pre-mRNA. TREX is recruited to spliced mRNAs by a transcription-independent mechanism, binds to mRNA upstr…	sp|B1AZI6|THOC2_MOUSE	sp|B1AZI6|THOC2_MOUSE THO complex subunit 2 OS=Mus musculus OX=10090 GN=Thoc2 PE=1 SV=1	1	3	3	3	3.3	182.77	221200	278980	200680	233620	332720	173270	280910	262300	0.89066	0.613818
B2RQC6	CAD protein	Cad	FUNCTION: This protein is a 'fusion' protein encoding four enzymatic activities of the pyrimidine pathway (GATase, CPSase, ATCase and DHOase). {ECO:0000250|UniProtKB:P27708}.	sp|B2RQC6|PYR1_MOUSE	sp|B2RQC6|PYR1_MOUSE CAD protein OS=Mus musculus OX=10090 GN=Cad PE=1 SV=1	1	10	8	8	6.3	243.24	478820	554840	363560	465740	486780	446410	316360	416517	1.11818	0.551157
B2RUP2	Protein unc-13 homolog D	Unc13d	FUNCTION: Plays a role in cytotoxic granule exocytosis in lymphocytes. Required for both granule maturation and granule docking and priming at the immunologic synapse. Regulates assembly of recycling and late endosomal structures, leading to the formation of an endosomal exocytic compartment that fuses with perforin-containing granules at the immunologic synapse and licences them for exocytosis (…	sp|B2RUP2|UN13D_MOUSE	sp|B2RUP2|UN13D_MOUSE Protein unc-13 homolog D OS=Mus musculus OX=10090 GN=Unc13d PE=1 SV=2	1	2	2	2	2.5	123.12	646760	657950	709360	671357	567560	113700	595290	425517	1.57774	0.193117
B2RX12	Canalicular multispecific organic anion transporter 2	Abcc3	FUNCTION: May act as an inducible transporter in the biliary and intestinal excretion of organic anions. Acts as an alternative route for the export of bile acids and glucuronides from cholestatic hepatocytes. {ECO:0000269|PubMed:15814571}.	sp|B2RX12|MRP3_MOUSE;sp|O35379|MRP1_MOUSE	sp|B2RX12|MRP3_MOUSE Canalicular multispecific organic anion transporter 2 OS=Mus musculus OX=10090 GN=Abcc3 PE=1 SV=1	2	6	6	6	7.7	169.12	261580	244800	638510	381630	303740	431330	356160	363743	1.04917	0.900079
B2RXS4	Plexin-B2	Plxnb2	FUNCTION: Cell surface receptor for SEMA4C, SEMA4D and SEMA4G that plays an important role in cell-cell signaling (PubMed:17554007). Plays a role in glutamatergic synapse development and is required for SEMA4A-mediated excitatory synapse development (PubMed:29981480). Binding to class 4 semaphorins promotes downstream activation of RHOA and phosphorylation of ERBB2 at 'Tyr-1248' (PubMed:17554007)…	sp|B2RXS4|PLXB2_MOUSE	sp|B2RXS4|PLXB2_MOUSE Plexin-B2 OS=Mus musculus OX=10090 GN=Plxnb2 PE=1 SV=1	1	14	14	14	13	206.23	1092700	1055100	911080	1.01963e+06	1116400	929870	1095300	1047190	0.973679	0.750405
B2RY56	RNA-binding protein 25	Rbm25	FUNCTION: RNA-binding protein that acts as a regulator of alternative pre-mRNA splicing. Involved in apoptotic cell death through the regulation of the apoptotic factor BCL2L1 isoform expression. Modulates the ratio of proapoptotic BCL2L1 isoform S to antiapoptotic BCL2L1 isoform L mRNA expression. When overexpressed, stimulates proapoptotic BCL2L1 isoform S 5'-splice site (5'-ss) selection, wher…	sp|B2RY56|RBM25_MOUSE	sp|B2RY56|RBM25_MOUSE RNA-binding protein 25 OS=Mus musculus OX=10090 GN=Rbm25 PE=1 SV=2	1	4	4	4	6.8	99.551	345320	374370	220600	313430	403450	285790	197740	295660	1.0601	0.826599
B5X0G2	Major urinary protein 17	Mup17	FUNCTION: Major urinary proteins (Mups) bind pheromones, thus stabilize them and allow slow release into the air from urine marks. May protect pheromones from oxidation. May also act as pheromones themselves. In this context, they play a role in the regulation of social behaviors, such as aggression, mating, pup-suckling, territory establishment and dominance (By similarity). {ECO:0000250}.	sp|B5X0G2|MUP17_MOUSE	sp|B5X0G2|MUP17_MOUSE Major urinary protein 17 OS=Mus musculus OX=10090 GN=Mup17 PE=2 SV=2	1	19	3	3	78.9	20.638	6371900	8240700	1678100	5.43023e+06	3258600	6663000	2991300	4304300	1.26158	0.647592
B7ZMP1	Xaa-Pro aminopeptidase 3	Xpnpep3	FUNCTION: Catalyzes the removal of a penultimate prolyl residue from the N-termini of peptides, such as Leu-Pro-Ala. Also shows low activity towards peptides with Ala or Ser at the P1 position. Promotes TNFRSF1B-mediated phosphorylation of MAPK8/JNK1 and MAPK9/JNK2, suggesting a function as an adapter protein for TNFRSF1B; the effect is independent of XPNPEP3 peptidase activity. May inhibit apopt…	sp|B7ZMP1|XPP3_MOUSE	sp|B7ZMP1|XPP3_MOUSE Xaa-Pro aminopeptidase 3 OS=Mus musculus OX=10090 GN=Xpnpep3 PE=1 SV=1	1	3	3	3	11.1	56.677	174120	195310	117990	162473	110760	113480	127960	117400	1.38393	0.129689
B9EJ86	Oxysterol-binding protein-related protein 8	Osbpl8	FUNCTION: Lipid transporter involved in lipid countertransport between the endoplasmic reticulum and the plasma membrane: specifically exchanges phosphatidylserine with phosphatidylinositol 4-phosphate (PI4P), delivering phosphatidylserine to the plasma membrane in exchange for PI4P, which is degraded by the SAC1/SACM1L phosphatase in the endoplasmic reticulum. Binds phosphatidylserine and PI4P i…	sp|B9EJ86|OSBL8_MOUSE	sp|B9EJ86|OSBL8_MOUSE Oxysterol-binding protein-related protein 8 OS=Mus musculus OX=10090 GN=Osbpl8 PE=1 SV=1	1	5	5	5	8.4	101.27	432600	450390	246980	376657	194600	178370	517190	296720	1.2694	0.566377
Q8CGP6	Histone H2A type 1-H	H2ac12	FUNCTION: Core component of nucleosome. Nucleosomes wrap and compact DNA into chromatin, limiting DNA accessibility to the cellular machineries which require DNA as a template. Histones thereby play a central role in transcription regulation, DNA repair, DNA replication and chromosomal stability. DNA accessibility is regulated via a complex set of post-translational modifications of histones, als…	sp|Q8CGP6|H2A1H_MOUSE;sp|Q8R1M2|H2AJ_MOUSE;sp|Q8CGP7|H2A1K_MOUSE;sp|Q8CGP5|H2A1F_MOUSE;sp|Q8BFU2|H2A3_MOUSE;sp|C0HKE9|H2A1P_MOUSE;sp|C0HKE8|H2A1O_MOUSE;sp|C0HKE7|H2A1N_MOUSE;sp|C0HKE6|H2A1I_MOUSE;sp|C0HKE5|H2A1G_MOUSE;sp|C0HKE4|H2A1E_MOUSE;sp|C0HKE3|H2A1D_MOUSE;sp|C0HKE2|H2A1C_MOUSE;sp|C0HKE1|H2A1B_MOUSE	sp|Q8CGP6|H2A1H_MOUSE Histone H2A type 1-H OS=Mus musculus OX=10090 GN=H2ac12 PE=1 SV=3;sp|Q8R1M2|H2AJ_MOUSE Histone H2A.J OS=Mus musculus OX=10090 GN=H2aj PE=1 SV=1;sp|Q8CGP7|H2A1K_MOUSE Histone H2A type 1-K OS=Mus musculus OX=10090 GN=H2ac15 PE=1 SV=3;sp	14	5	5	1	35.9	13.95	26132000	26435000	22561000	2.50427e+07	30657000	23075000	34636000	29456000	0.850172	0.288835
C0HKG6	Ribonuclease T2-B	Rnaset2b	FUNCTION: Ribonuclease that plays an essential role in innate immune response by recognizing and degrading RNAs from microbial pathogens that are subsequently sensed by TLR8. Cleaves preferentially single-stranded RNA molecules between purine and uridine residues, which critically contributes to the supply of catabolic uridine and the generation of purine-2',3'-cyclophosphate-terminated oligoribo…	sp|C0HKG6|RNT2B_MOUSE;sp|C0HKG5|RNT2A_MOUSE	sp|C0HKG6|RNT2B_MOUSE Ribonuclease T2-B OS=Mus musculus OX=10090 GN=Rnaset2b PE=1 SV=1;sp|C0HKG5|RNT2A_MOUSE Ribonuclease T2-A OS=Mus musculus OX=10090 GN=Rnaset2a PE=1 SV=1	2	3	3	3	9.7	29.608	739530	725230	597000	687253	588700	1058700	591250	746217	0.920984	0.735358
D3YXK2	Scaffold attachment factor B1	Safb	FUNCTION: Binds to scaffold/matrix attachment region (S/MAR) DNA and forms a molecular assembly point to allow the formation of a 'transcriptosomal' complex (consisting of SR proteins and RNA polymerase II) coupling transcription and RNA processing. Can function as an estrogen receptor corepressor and can also bind to the HSP27 promoter and decrease its transcription. Can inhibit cell proliferati…	sp|D3YXK2|SAFB1_MOUSE;sp|Q80YR5|SAFB2_MOUSE	sp|D3YXK2|SAFB1_MOUSE Scaffold attachment factor B1 OS=Mus musculus OX=10090 GN=Safb PE=1 SV=2;sp|Q80YR5|SAFB2_MOUSE Scaffold attachment factor B2 OS=Mus musculus OX=10090 GN=Safb2 PE=1 SV=2	2	4	4	4	6.2	105.1	60248	125650	35672	73856.7	241030	24529	185280	150280	0.491461	0.337735
D3Z6Q9	Bridging integrator 2	Bin2	FUNCTION: Promotes cell motility and migration, probably via its interaction with the cell membrane and with podosome proteins that mediate interaction with the cytoskeleton. Modulates membrane curvature and mediates membrane tubulation. Inhibits phagocytosis (By similarity). Plays a role in podosome formation. {ECO:0000250, ECO:0000269|PubMed:23285027}.	sp|D3Z6Q9|BIN2_MOUSE	sp|D3Z6Q9|BIN2_MOUSE Bridging integrator 2 OS=Mus musculus OX=10090 GN=Bin2 PE=1 SV=1	1	1	1	1	3.5	52.553	94248	101970	44639	80285.7	33155	119480	24861	59165.3	1.35697	0.580659
E9PV24	Fibrinogen alpha chain	Fga	FUNCTION: Cleaved by the protease thrombin to yield monomers which, together with fibrinogen beta (FGB) and fibrinogen gamma (FGG), polymerize to form an insoluble fibrin matrix. Fibrin has a major function in hemostasis as one of the primary components of blood clots (PubMed:7649481). In addition, functions during the early stages of wound repair to stabilize the lesion and guide cell migration …	sp|E9PV24|FIBA_MOUSE	sp|E9PV24|FIBA_MOUSE Fibrinogen alpha chain OS=Mus musculus OX=10090 GN=Fga PE=1 SV=1	1	16	16	16	29.9	87.428	8383600	6740100	3305700	6.14313e+06	4539200	6663100	5055100	5.41913e+06	1.1336	0.679332
E9PVA8	eIF-2-alpha kinase activator GCN1	Gcn1	FUNCTION: Acts as a positive activator of the GCN2 protein kinase activity in response to amino acid starvation (PubMed:15937339). Forms a complex with EIF2AK4/GCN2 on translating ribosomes; during this process, GCN1 seems to act as a chaperone to facilitate delivery of uncharged tRNAs that enter the A site of ribosomes to the tRNA-binding domain of EIF2AK4/GCN2, and hence stimulating EIF2AK4/GCN…	sp|E9PVA8|GCN1_MOUSE	sp|E9PVA8|GCN1_MOUSE eIF-2-alpha kinase activator GCN1 OS=Mus musculus OX=10090 GN=Gcn1 PE=1 SV=1	1	27	27	27	15.4	293.02	2673100	2673600	1932000	2.42623e+06	2131400	2642400	1951600	2241800	1.08227	0.59779
E9PW74	GTPase IMAP family member GIMD1	Gimd1		sp|E9PW74|GIMD1_MOUSE	sp|E9PW74|GIMD1_MOUSE GTPase IMAP family member GIMD1 OS=Mus musculus OX=10090 GN=Gimd1 PE=1 SV=1	1	1	1	1	7.4	24.218	126260	132640	98804	119235	80214	155200	73366	102927	1.15844	0.593957
E9PYK3	Protein mono-ADP-ribosyltransferase PARP4	Parp4	FUNCTION: Mono-ADP-ribosyltransferase that mediates mono-ADP-ribosylation of target proteins. {ECO:0000250|UniProtKB:Q9UKK3}.	sp|E9PYK3|PARP4_MOUSE	sp|E9PYK3|PARP4_MOUSE Protein mono-ADP-ribosyltransferase PARP4 OS=Mus musculus OX=10090 GN=Parp4 PE=1 SV=1	1	4	4	4	4.1	216.13	21482	113060	44780	59774	61428	104180	35897	67168.3	0.889913	0.838193
E9PZJ8	Activating signal cointegrator 1 complex subunit 3	Ascc3	FUNCTION: 3'-5' DNA helicase involved in repair of alkylated DNA. Promotes DNA unwinding to generate single-stranded substrate needed for ALKBH3, enabling ALKBH3 to process alkylated N3-methylcytosine (3mC) within double-stranded regions. Part of the ASC-1 complex that enhances NF-kappa-B, SRF and AP1 transactivation. {ECO:0000250|UniProtKB:Q8N3C0}.	sp|E9PZJ8|ASCC3_MOUSE	sp|E9PZJ8|ASCC3_MOUSE Activating signal cointegrator 1 complex subunit 3 OS=Mus musculus OX=10090 GN=Ascc3 PE=1 SV=1	1	3	3	3	1.9	250.55	99634	197620	142980	146745	249580	266890	98111	204860	0.716316	0.392162
E9Q309	Centrosome-associated protein 350	Cep350	FUNCTION: Plays an essential role in centriole growth by stabilizing a procentriolar seed composed of at least, SASS6 and CENPJ. Required for anchoring microtubules to the centrosomes and for the integrity of the microtubule network. Recruits PPARA to discrete subcellular compartments and thereby modulates PPARA activity. Required for ciliation. {ECO:0000250|UniProtKB:Q5VT06}.	sp|E9Q309|CE350_MOUSE	sp|E9Q309|CE350_MOUSE Centrosome-associated protein 350 OS=Mus musculus OX=10090 GN=Cep350 PE=1 SV=1	1	2	2	2	0.8	346.45	6599300	5143500	2712100	4818300	3193500	5378800	2588000	3720100	1.29521	0.481198
E9Q394	A-kinase anchor protein 13	Akap13	FUNCTION: Scaffold protein that plays an important role in assembling signaling complexes downstream of several types of G protein-coupled receptors. Activates RHOA in response to signaling via G protein-coupled receptors via its function as Rho guanine nucleotide exchange factor. May also activate other Rho family members (PubMed:23658642). Part of a kinase signaling complex that links ADRA1A an…	sp|E9Q394|AKP13_MOUSE	sp|E9Q394|AKP13_MOUSE A-kinase anchor protein 13 OS=Mus musculus OX=10090 GN=Akap13 PE=1 SV=1	1	2	2	2	1.2	303.97	34599	17427	35565	29197	82781	49970	39437	57396	0.508694	0.120275
E9Q3C1	C2 domain-containing protein 2	C2cd2		sp|E9Q3C1|C2CD2_MOUSE	sp|E9Q3C1|C2CD2_MOUSE C2 domain-containing protein 2 OS=Mus musculus OX=10090 GN=C2cd2 PE=1 SV=1	1	3	3	3	8.3	76.535	197610	287960	212740	232770	95041	254500	173960	174500	1.33392	0.340075
E9Q414	Apolipoprotein B-100	Apob	FUNCTION: Apolipoprotein B is a major protein constituent of chylomicrons (apo B-48), LDL (apo B-100) and VLDL (apo B-100). Apo B-100 functions as a recognition signal for the cellular binding and internalization of LDL particles by the apoB/E receptor.	sp|E9Q414|APOB_MOUSE	sp|E9Q414|APOB_MOUSE Apolipoprotein B-100 OS=Mus musculus OX=10090 GN=Apob PE=1 SV=1	1	42	42	42	15.5	509.43	6897500	7430500	5342500	6.55683e+06	4657700	5311000	4564600	4.84443e+06	1.35348	0.0626444
E9Q4Z2	Acetyl-CoA carboxylase 2	Acacb	FUNCTION: Mitochondrial enzyme that catalyzes the carboxylation of acetyl-CoA to malonyl-CoA and plays a central role in fatty acid metabolism (By similarity). Catalyzes a 2 steps reaction starting with the ATP-dependent carboxylation of the biotin carried by the biotin carboxyl carrier (BCC) domain followed by the transfer of the carboxyl group from carboxylated biotin to acetyl-CoA (By similari…	sp|E9Q4Z2|ACACB_MOUSE	sp|E9Q4Z2|ACACB_MOUSE Acetyl-CoA carboxylase 2 OS=Mus musculus OX=10090 GN=Acacb PE=1 SV=1	1	15	12	12	10.7	275.75	521320	800860	765170	695783	300430	719080	342490	454000	1.53256	0.204058
E9Q555	E3 ubiquitin-protein ligase RNF213	Rnf213	FUNCTION: E3 ubiquitin-protein ligase involved in angiogenesis. Involved in the non-canonical Wnt signaling pathway in vascular development: acts by mediating ubiquitination and degradation of FLNA and NFATC2 downstream of RSPO3, leading to inhibit the non-canonical Wnt signaling pathway and promoting vessel regression. Also has ATPase activity. {ECO:0000250|UniProtKB:Q63HN8}.	sp|E9Q555|RN213_MOUSE	sp|E9Q555|RN213_MOUSE E3 ubiquitin-protein ligase RNF213 OS=Mus musculus OX=10090 GN=Rnf213 PE=1 SV=2	1	30	30	30	9.1	584.78	1827100	2223100	1492200	1.84747e+06	1807800	3559100	1873600	2413500	0.765472	0.406534
E9Q557	Desmoplakin	Dsp	FUNCTION: Major high molecular weight protein of desmosomes. Involved in the organization of the desmosomal cadherin-plakoglobin complexes into discrete plasma membrane domains and in the anchoring of intermediate filaments to the desmosomes.	sp|E9Q557|DESP_MOUSE	sp|E9Q557|DESP_MOUSE Desmoplakin OS=Mus musculus OX=10090 GN=Dsp PE=1 SV=1	1	16	16	16	10	332.91	673020	932050	991590	865553	572110	639110	694510	635243	1.36255	0.091155
E9Q5K4	Cytochrome P450 2C44	Cyp2c23	FUNCTION: A cytochrome P450 monooxygenase involved in polyunsaturated fatty acids (PUFAs) metabolism and signaling (PubMed:15084647). Catalyzes preferentially the epoxidation of double bonds of PUFAs (PubMed:15084647). Converts arachidonoic acid primarily to stereospecific products (8R,9S)-epoxyeicosatrienoate (EET) and (11R,12S)-EET (PubMed:15084647). Via EETs may inhibit the epithelial sodium c…	sp|E9Q5K4|CP2CN_MOUSE	sp|E9Q5K4|CP2CN_MOUSE Cytochrome P450 2C44 OS=Mus musculus OX=10090 GN=Cyp2c23 PE=1 SV=1	1	10	10	10	28.9	56.421	4749600	4091900	5129500	4657000	4791600	5357400	4459700	4.86957e+06	0.956348	0.623833
E9Q735	Ubiquitin conjugation factor E4 A	Ube4a	FUNCTION: Ubiquitin-protein ligase that probably functions as an E3 ligase in conjunction with specific E1 and E2 ligases. May also function as an E4 ligase mediating the assembly of polyubiquitin chains on substrates ubiquitinated by another E3 ubiquitin ligase. Mediates 'Lys-48'-linked polyubiquitination of substrates. {ECO:0000250|UniProtKB:P54860, ECO:0000269|PubMed:11435423}.	sp|E9Q735|UBE4A_MOUSE	sp|E9Q735|UBE4A_MOUSE Ubiquitin conjugation factor E4 A OS=Mus musculus OX=10090 GN=Ube4a PE=1 SV=1	1	5	5	5	8.4	118.2	401740	476210	362460	413470	419590	449320	434180	434363	0.951899	0.576856
E9Q7G0	Nuclear mitotic apparatus protein 1	Numa1	FUNCTION: Microtubule (MT)-binding protein that plays a role in the formation and maintenance of the spindle poles and the alignement and the segregation of chromosomes during mitotic cell division (PubMed:19255246, PubMed:24109598, PubMed:26765568). Functions to tether the minus ends of MTs at the spindle poles, which is critical for the establishment and maintenance of the spindle poles (PubMed…	sp|E9Q7G0|NUMA1_MOUSE	sp|E9Q7G0|NUMA1_MOUSE Nuclear mitotic apparatus protein 1 OS=Mus musculus OX=10090 GN=Numa1 PE=1 SV=1	1	15	15	15	11.1	235.63	1169300	1148200	953770	1.09042e+06	1314100	1423900	1091300	1.27643e+06	0.854274	0.194543
E9Q8I9	Protein furry homolog	Fry	FUNCTION: Plays a crucial role in the structural integrity of mitotic centrosomes and in the maintenance of spindle bipolarity by promoting PLK1 activity at the spindle poles in early mitosis. May function as a scaffold promoting the interaction between AURKA and PLK1, thereby enhancing AURKA-mediated PLK1 phosphorylation. {ECO:0000269|PubMed:22753416}.	sp|E9Q8I9|FRY_MOUSE	sp|E9Q8I9|FRY_MOUSE Protein furry homolog OS=Mus musculus OX=10090 GN=Fry PE=1 SV=1	1	2	2	2	0.7	339.09		75245	8416.2	41830.6	349190	92049	440700	293980	0.142291	0.162991
E9QAM5	Helicase with zinc finger domain 2	Helz2	FUNCTION: Helicase that acts as a transcriptional coactivator for a number of nuclear receptors including PPARA, PPARG, THRA, THRB and RXRA. {ECO:0000269|PubMed:23525231}.	sp|E9QAM5|HELZ2_MOUSE	sp|E9QAM5|HELZ2_MOUSE Helicase with zinc finger domain 2 OS=Mus musculus OX=10090 GN=Helz2 PE=1 SV=1	1	10	10	10	5.8	331.56	532970	591440	377910	500773	423050	580120	356570	453247	1.10486	0.632439
E9QAT4	Protein transport protein Sec16A	Sec16a	FUNCTION: Acts as a molecular scaffold that plays a key role in the organization of the endoplasmic reticulum exit sites (ERES), also known as transitional endoplasmic reticulum (tER). SAR1A-GTP-dependent assembly of SEC16A on the ER membrane forms an organized scaffold defining an ERES. Required for secretory cargo traffic from the endoplasmic reticulum to the Golgi apparatus (PubMed:17428803). …	sp|E9QAT4|SC16A_MOUSE	sp|E9QAT4|SC16A_MOUSE Protein transport protein Sec16A OS=Mus musculus OX=10090 GN=Sec16a PE=1 SV=1	1	4	4	4	3	254.2	305300	332350	259460	299037	274900	314950	232460	274103	1.09096	0.478554
F6ZDS4	Nucleoprotein TPR	Tpr	FUNCTION: Component of the nuclear pore complex (NPC), a complex required for the trafficking across the nuclear envelope. Functions as a scaffolding element in the nuclear phase of the NPC essential for normal nucleocytoplasmic transport of proteins and mRNAs, plays a role in the establishment of nuclear-peripheral chromatin compartmentalization in interphase, and in the mitotic spindle checkpoi…	sp|F6ZDS4|TPR_MOUSE	sp|F6ZDS4|TPR_MOUSE Nucleoprotein TPR OS=Mus musculus OX=10090 GN=Tpr PE=1 SV=1	1	15	15	15	9.3	273.99	2643300	2331300	1213500	2062700	2107800	3367000	1818300	2.43103e+06	0.848487	0.597819
F8VPU2	FERM, ARHGEF and pleckstrin domain-containing protein 1	Farp1	FUNCTION: Functions as guanine nucleotide exchange factor for RAC1. May play a role in semaphorin signaling. Plays a role in the assembly and disassembly of dendritic filopodia, the formation of dendritic spines, regulation of dendrite length and ultimately the formation of synapses (By similarity). {ECO:0000250}.	sp|F8VPU2|FARP1_MOUSE	sp|F8VPU2|FARP1_MOUSE FERM, ARHGEF and pleckstrin domain-containing protein 1 OS=Mus musculus OX=10090 GN=Farp1 PE=1 SV=1	1	2	2	2	3.2	118.87	59003	62906	60140	60683	68891	81386	61263	70513.3	0.860589	0.175479
G3X982	Aldehyde oxidase 3	Aox3	FUNCTION: Oxidase with broad substrate specificity, oxidizing aromatic azaheterocycles, such as N1-methylnicotinamide and phthalazine, as well as aldehydes, such as benzaldehyde, retinal and pyridoxal. Plays a key role in the metabolism of xenobiotics and drugs containing aromatic azaheterocyclic substituents. Is probably involved in the regulation of reactive oxygen species homeostasis. May be a…	sp|G3X982|AOXC_MOUSE;sp|Q3TYQ9|AOXD_MOUSE	sp|G3X982|AOXC_MOUSE Aldehyde oxidase 3 OS=Mus musculus OX=10090 GN=Aox3 PE=1 SV=1	2	40	40	38	52.1	146.9	20969000	27538000	28793000	2.57667e+07	40181000	23647000	45234000	36354000	0.708771	0.202633
G3X9K3	Brefeldin A-inhibited guanine nucleotide-exchange protein 1	Arfgef1	FUNCTION: Promotes guanine-nucleotide exchange on ARF1 and ARF3. Promotes the activation of ARF1/ARF3 through replacement of GDP with GTP. Involved in vesicular trafficking. Required for the maintenance of Golgi structure; the function may be independent of its GEF activity. Required for the maturaion of integrin beta-1 in the Golgi. Involved in the establishment and persistence of cell polarity …	sp|G3X9K3|BIG1_MOUSE	sp|G3X9K3|BIG1_MOUSE Brefeldin A-inhibited guanine nucleotide-exchange protein 1 OS=Mus musculus OX=10090 GN=Arfgef1 PE=1 SV=1	1	8	8	6	6.8	208.5	825910	861760	712680	800117	715490	977260	688880	793877	1.00786	0.95433
G5E829	Plasma membrane calcium-transporting ATPase 1	Atp2b1	FUNCTION: Catalyzes the hydrolysis of ATP coupled with the transport of calcium from the cytoplasm to the extracellular space thereby maintaining intracellular calcium homeostasis (PubMed:22311909, PubMed:16956963, PubMed:28827723, PubMed:26392310, PubMed:29950683, PubMed:24805951, PubMed:23266958). Plays a role in blood pressure regulation through regulation of intracellular calcium concentratio…	sp|G5E829|AT2B1_MOUSE;sp|Q9R0K7|AT2B2_MOUSE	sp|G5E829|AT2B1_MOUSE Plasma membrane calcium-transporting ATPase 1 OS=Mus musculus OX=10090 GN=Atp2b1 PE=1 SV=1	2	9	9	5	11	134.75	274340	409020	432930	372097	280150	677970	435740	464620	0.800862	0.502945
G5E870	E3 ubiquitin-protein ligase TRIP12	Trip12	FUNCTION: E3 ubiquitin-protein ligase involved in ubiquitin fusion degradation (UFD) pathway and regulation of DNA repair. Part of the ubiquitin fusion degradation (UFD) pathway, a process that mediates ubiquitination of protein at their N-terminus, regardless of the presence of lysine residues in target proteins. Acts as a key regulator of DNA damage response by acting as a suppressor of RNF168,…	sp|G5E870|TRIPC_MOUSE	sp|G5E870|TRIPC_MOUSE E3 ubiquitin-protein ligase TRIP12 OS=Mus musculus OX=10090 GN=Trip12 PE=1 SV=1	1	10	10	10	8	224.13	541220	591090	455710	529340	505990	704450	442630	551023	0.960649	0.817936
G5E897	Protein O-glucosyltransferase 3	Poglut3	FUNCTION: Protein glucosyltransferase that catalyzes the transfer of glucose from UDP-glucose to a serine residue within the consensus sequence peptide C-X-N-T-X-G-S-F-X-C. Can also catalyze the transfer of xylose from UDP-xylose but less efficiently. Specifically targets extracellular EGF repeats of proteins such as NOTCH1 and NOTCH3. May regulate the transport of NOTCH1 and NOTCH3 to the plasma…	sp|G5E897|PLGT3_MOUSE	sp|G5E897|PLGT3_MOUSE Protein O-glucosyltransferase 3 OS=Mus musculus OX=10090 GN=Poglut3 PE=1 SV=1	1	3	3	3	8	57.685	176830	224170	135780	178927	156750	165230	366420	229467	0.77975	0.52749
G5E8K5	Ankyrin-3	Ank3	FUNCTION: Membrane-cytoskeleton linker. May participate in the maintenance/targeting of ion channels and cell adhesion molecules at the nodes of Ranvier and axonal initial segments (By similarity). In skeletal muscle, required for costamere localization of DMD and betaDAG1. Regulates KCNA1 channel activity in function of dietary Mg(2+) levels, and thereby contributes to the regulation of renal Mg…	sp|G5E8K5|ANK3_MOUSE	sp|G5E8K5|ANK3_MOUSE Ankyrin-3 OS=Mus musculus OX=10090 GN=Ank3 PE=1 SV=1	1	4	4	4	4.1	214.06	206640	186960	187790	193797	96735	217770	68485	127663	1.51803	0.225837
O08529	Calpain-2 catalytic subunit	Capn2	FUNCTION: Calcium-regulated non-lysosomal thiol-protease which catalyzes limited proteolysis of substrates involved in cytoskeletal remodeling and signal transduction. Proteolytically cleaves MYOC at 'Arg-226' (By similarity). Proteolytically cleaves CPEB3 following neuronal stimulation which abolishes CPEB3 translational repressor activity, leading to translation of CPEB3 target mRNAs (PubMed:22…	sp|O08529|CAN2_MOUSE	sp|O08529|CAN2_MOUSE Calpain-2 catalytic subunit OS=Mus musculus OX=10090 GN=Capn2 PE=1 SV=4	1	12	12	12	25.7	79.871	927730	1059800	1092200	1.02658e+06	1062200	1475900	1371000	1.30303e+06	0.787836	0.10801
O08539	Myc box-dependent-interacting protein 1	Bin1	FUNCTION: Is a key player in the control of plasma membrane curvature, and membrane shaping and remodeling. Required in muscle cells for the formation of T-tubules, tubular invaginations of the plasma membrane that function in depolarization-contraction coupling. Required in muscle cells for the formation of T-tubules, tubular invaginations of the plasma membrane that function in depolarization-c…	sp|O08539|BIN1_MOUSE	sp|O08539|BIN1_MOUSE Myc box-dependent-interacting protein 1 OS=Mus musculus OX=10090 GN=Bin1 PE=1 SV=1	1	4	4	4	12.4	64.469	552320	742170	493640	596043	267200	659630	482900	469910	1.26842	0.406244
O08547	Vesicle-trafficking protein SEC22b	Sec22b	FUNCTION: SNARE involved in targeting and fusion of ER-derived transport vesicles with the Golgi complex as well as Golgi-derived retrograde transport vesicles with the ER.	sp|O08547|SC22B_MOUSE	sp|O08547|SC22B_MOUSE Vesicle-trafficking protein SEC22b OS=Mus musculus OX=10090 GN=Sec22b PE=1 SV=3	1	5	5	5	23.7	24.74	635900	630880	773730	680170	706700	659960	616480	661047	1.02893	0.739115
O08553	Dihydropyrimidinase-related protein 2	Dpysl2	FUNCTION: Plays a role in neuronal development and polarity, as well as in axon growth and guidance, neuronal growth cone collapse and cell migration. Necessary for signaling by class 3 semaphorins and subsequent remodeling of the cytoskeleton. May play a role in endocytosis. {ECO:0000269|PubMed:22057101}.	sp|O08553|DPYL2_MOUSE;sp|P97427|DPYL1_MOUSE	sp|O08553|DPYL2_MOUSE Dihydropyrimidinase-related protein 2 OS=Mus musculus OX=10090 GN=Dpysl2 PE=1 SV=2	2	13	13	11	38.1	62.277	1568100	1700300	1529200	1599200	1229500	1965700	1301700	1.49897e+06	1.06687	0.697596
O08573	Galectin-9	Lgals9	FUNCTION: Binds galactosides (By similarity). Has high affinity for the Forssman pentasaccharide (By similarity). Ligand for HAVCR2/TIM3 (By similarity). Binding to HAVCR2 induces T-helper type 1 lymphocyte (Th1) death (By similarity). Also stimulates bactericidal activity in infected macrophages by causing macrophage activation and IL1B secretion which restricts intracellular bacterial growth (P…	sp|O08573|LEG9_MOUSE	sp|O08573|LEG9_MOUSE Galectin-9 OS=Mus musculus OX=10090 GN=Lgals9 PE=1 SV=1	1	10	10	10	40.5	40.035	1215100	1015200	852820	1.02771e+06	1278900	1028700	1154700	1154100	0.890483	0.376808
O08582	GTP-binding protein 1	Gtpbp1	FUNCTION: Promotes degradation of target mRNA species. Plays a role in the regulation of circadian mRNA stability. Binds GTP and has GTPase activity (By similarity). {ECO:0000250}.	sp|O08582|GTPB1_MOUSE	sp|O08582|GTPB1_MOUSE GTP-binding protein 1 OS=Mus musculus OX=10090 GN=Gtpbp1 PE=1 SV=2	1	2	2	2	4.5	72.3	87508	81894	72362	80588	74188	155980	125070	118413	0.680569	0.193841
O08583	THO complex subunit 4	Alyref	FUNCTION: Export adapter involved in nuclear export of spliced and unspliced mRNA. Binds mRNA which is thought to be transferred to the NXF1-NXT1 heterodimer for export (TAP/NFX1 pathway) (PubMed:9119228, PubMed:10786854, PubMed:11158589). Component of the TREX complex which is thought to couple mRNA transcription, processing and nuclear export, and specifically associates with spliced mRNA and n…	sp|O08583|THOC4_MOUSE;sp|Q9JJW6|ALRF2_MOUSE	sp|O08583|THOC4_MOUSE THO complex subunit 4 OS=Mus musculus OX=10090 GN=Alyref PE=1 SV=3;sp|Q9JJW6|ALRF2_MOUSE Aly/REF export factor 2 OS=Mus musculus OX=10090 GN=Alyref2 PE=1 SV=1	2	3	3	3	19.2	26.94	934940	819070	839060	864357	747190	882010	888740	839313	1.02984	0.68987
O08585	Clathrin light chain A	Clta	FUNCTION: Clathrin is the major protein of the polyhedral coat of coated pits and vesicles. Acts as component of the TACC3/ch-TOG/clathrin complex proposed to contribute to stabilization of kinetochore fibers of the mitotic spindle by acting as inter-microtubule bridge (By similarity). {ECO:0000250|UniProtKB:P09496}.	sp|O08585|CLCA_MOUSE	sp|O08585|CLCA_MOUSE Clathrin light chain A OS=Mus musculus OX=10090 GN=Clta PE=1 SV=2	1	1	1	1	3.4	25.604	394290	382490	286480	354420	301770	349030	310920	320573	1.10558	0.412996
O08600	Endonuclease G, mitochondrial	Endog	FUNCTION: Cleaves DNA at double-stranded (DG)n.(DC)n and at single-stranded (DC)n tracts. In addition to deoxyribonuclease activities, also has ribonuclease (RNase) and RNase H activities. Capable of generating the RNA primers required by DNA polymerase gamma to initiate replication of mitochondrial DNA (By similarity). {ECO:0000250}.	sp|O08600|NUCG_MOUSE	sp|O08600|NUCG_MOUSE Endonuclease G, mitochondrial OS=Mus musculus OX=10090 GN=Endog PE=1 SV=1	1	6	6	6	26.5	32.19	1416400	1507300	1286400	1.40337e+06	1568100	1363600	1239900	1.39053e+06	1.00923	0.916651
O08601	Microsomal triglyceride transfer protein large subunit	Mttp	FUNCTION: Catalyzes the transport of triglyceride, cholesteryl ester, and phospholipid between phospholipid surfaces. Required for the secretion of plasma lipoproteins that contain apolipoprotein B. May be involved in regulating cholesteryl ester biosynthesis in cells that produce lipoproteins. Loads phospholipid into the C1D1 antigen-binding groove. Isoform 2 is critical for the development of n…	sp|O08601|MTP_MOUSE	sp|O08601|MTP_MOUSE Microsomal triglyceride transfer protein large subunit OS=Mus musculus OX=10090 GN=Mttp PE=1 SV=2	1	30	30	30	36.2	99.098	16961000	21038000	18154000	1.87177e+07	22293000	25994000	21986000	2.34243e+07	0.799069	0.0562001
O08609	Max-like protein X	Mlx	FUNCTION: Transcription regulator. Forms a sequence-specific DNA-binding protein complex with MAD1, MAD4, MNT, WBSCR14 and MLXIP which recognizes the core sequence 5'-CACGTG-3'. The TCFL4-MAD1, TCFL4-MAD4, TCFL4-WBSCR14 complexes are transcriptional repressors. Plays a role in transcriptional activation of glycolytic target genes. Involved in glucose-responsive gene regulation. {ECO:0000269|PubMe…	sp|O08609|MLX_MOUSE	sp|O08609|MLX_MOUSE Max-like protein X OS=Mus musculus OX=10090 GN=Mlx PE=1 SV=1	1	2	2	2	9.7	33.339	81977	104750	83889	90205.3	122250	125220	79393	108954	0.827919	0.319401
O08638	Myosin-11	Myh11	FUNCTION: Muscle contraction.	sp|O08638|MYH11_MOUSE	sp|O08638|MYH11_MOUSE Myosin-11 OS=Mus musculus OX=10090 GN=Myh11 PE=1 SV=1	1	22	16	16	16	227.03	1903300	1420800	477250	1.26712e+06	314390	1769000	459540	847643	1.49487	0.538257
O08663	Methionine aminopeptidase 2	Metap2	FUNCTION: Cotranslationally removes the N-terminal methionine from nascent proteins. The N-terminal methionine is often cleaved when the second residue in the primary sequence is small and uncharged (Met-Ala-, Cys, Gly, Pro, Ser, Thr, or Val). {ECO:0000255|HAMAP-Rule:MF_03175}.; FUNCTION: Protects eukaryotic initiation factor EIF2S1 from translation-inhibiting phosphorylation by inhibitory kinase…	sp|O08663|MAP2_MOUSE	sp|O08663|MAP2_MOUSE Methionine aminopeptidase 2 OS=Mus musculus OX=10090 GN=Metap2 PE=1 SV=1	1	2	2	2	5	52.921	265660	289890	313880	289810	282650	387730	255440	308607	0.939092	0.682314
O08677	Kininogen-1	Kng1	FUNCTION: (1) Kininogens are inhibitors of thiol proteases; (2) HMW-kininogen plays an important role in blood coagulation by helping to position optimally prekallikrein and factor XI next to factor XII; (3) HMW-kininogen inhibits the thrombin- and plasmin-induced aggregation of thrombocytes; (4) the active peptide bradykinin that is released from HMW-kininogen shows a variety of physiological ef…	sp|O08677|KNG1_MOUSE	sp|O08677|KNG1_MOUSE Kininogen-1 OS=Mus musculus OX=10090 GN=Kng1 PE=1 SV=1	1	8	8	8	16.5	73.101	1272700	1131100	492030	965277	424760	917700	341990	561483	1.71915	0.249435
O08692	Neutrophilic granule protein	Ngp	FUNCTION: Acts as an inhibitor of cathepsin B (CTSB) activity. Plays a role as a negative regulator of tumor vascular development, cell invasion and metastasis. {ECO:0000269|PubMed:21518852}.	sp|O08692|NGP_MOUSE	sp|O08692|NGP_MOUSE Neutrophilic granule protein OS=Mus musculus OX=10090 GN=Ngp PE=1 SV=1	1	3	3	3	29.9	19.331	491980	303530	30777	275429	285990	633410	566380	495260	0.55613	0.26801
O08709	Peroxiredoxin-6	Prdx6	FUNCTION: Thiol-specific peroxidase that catalyzes the reduction of hydrogen peroxide and organic hydroperoxides to water and alcohols, respectively. Can reduce H(2)O(2) and short chain organic, fatty acid, and phospholipid hydroperoxides. Also has phospholipase activity, and can therefore either reduce the oxidized sn-2 fatty acyl grup of phospholipids (peroxidase activity) or hydrolyze the sn-2…	sp|O08709|PRDX6_MOUSE	sp|O08709|PRDX6_MOUSE Peroxiredoxin-6 OS=Mus musculus OX=10090 GN=Prdx6 PE=1 SV=3	1	13	13	13	62.5	24.87	30191000	30547000	41930000	3.42227e+07	32243000	31351000	33969000	32521000	1.05233	0.687409
O08715	A-kinase anchor protein 1, mitochondrial	Akap1	FUNCTION: Differentially targeted protein that binds to type I and II regulatory subunits of protein kinase A. Anchors them to the cytoplasmic face of the mitochondrial outer membrane or allows them to reside in the endoplasmic reticulum. Does not contain the classic KDEL endoplasmic reticulum-targeting sequence. This explains how it is able to switch its localization, either being in the endopla…	sp|O08715|AKAP1_MOUSE	sp|O08715|AKAP1_MOUSE A-kinase anchor protein 1, mitochondrial OS=Mus musculus OX=10090 GN=Akap1 PE=1 SV=4	1	2	2	2	4.7	92.194	230860	257540	330250	272883	292980	195250	310390	266207	1.02508	0.892865
O08734	Bcl-2 homologous antagonist/killer	Bak1	FUNCTION: In the presence of an appropriate stimulus, accelerates programmed cell death by binding to, and antagonizing the anti-apoptotic action of BCL2. {ECO:0000250}.	sp|O08734|BAK_MOUSE	sp|O08734|BAK_MOUSE Bcl-2 homologous antagonist/killer OS=Mus musculus OX=10090 GN=Bak1 PE=1 SV=3	1	3	3	3	28.7	23.294	16748	61057	59855	45886.7	37380	80197	33495	50357.3	0.911221	0.84098
O08738	Caspase-6	Casp6	FUNCTION: Involved in the activation cascade of caspases responsible for apoptosis execution. Cleaves poly(ADP-ribose) polymerase in vitro, as well as lamins. Overexpression promotes programmed cell death (By similarity). {ECO:0000250}.	sp|O08738|CASP6_MOUSE	sp|O08738|CASP6_MOUSE Caspase-6 OS=Mus musculus OX=10090 GN=Casp6 PE=1 SV=1	1	3	3	3	13.4	31.595	454030	596490	346290	465603	570870	431140	592550	531520	0.875985	0.497144
O08749	Dihydrolipoyl dehydrogenase, mitochondrial	Dld	FUNCTION: Lipoamide dehydrogenase is a component of the glycine cleavage system as well as an E3 component of three alpha-ketoacid dehydrogenase complexes (pyruvate-, alpha-ketoglutarate-, and branched-chain amino acid-dehydrogenase complex) (By similarity). The 2-oxoglutarate dehydrogenase complex is mainly active in the mitochondrion (By similarity). A fraction of the 2-oxoglutarate dehydrogena…	sp|O08749|DLDH_MOUSE	sp|O08749|DLDH_MOUSE Dihydrolipoyl dehydrogenase, mitochondrial OS=Mus musculus OX=10090 GN=Dld PE=1 SV=2	1	9	9	9	29.1	54.272	20722000	21253000	17849000	1.99413e+07	17120000	21938000	13803000	1.76203e+07	1.13172	0.420432
O08756	3-hydroxyacyl-CoA dehydrogenase type-2	Hsd17b10	FUNCTION: Mitochondrial dehydrogenase that catalyzes the beta-oxidation at position 17 of androgens and estrogens and has 3-alpha-hydroxysteroid dehydrogenase activity with androsterone (By similarity). Catalyzes the third step in the beta-oxidation of fatty acids (By similarity). Carries out oxidative conversions of 7-alpha-OH and 7-beta-OH bile acids (By similarity). Also exhibits 20-beta-OH an…	sp|O08756|HCD2_MOUSE	sp|O08756|HCD2_MOUSE 3-hydroxyacyl-CoA dehydrogenase type-2 OS=Mus musculus OX=10090 GN=Hsd17b10 PE=1 SV=4	1	8	8	8	49.4	27.418	8799300	11306000	10183000	10096100	9351300	11296000	9231000	9.95943e+06	1.01372	0.896518
O08759	Ubiquitin-protein ligase E3A	Ube3a	FUNCTION: E3 ubiquitin-protein ligase which accepts ubiquitin from an E2 ubiquitin-conjugating enzyme in the form of a thioester and transfers it to its substrates. Several substrates have been identified including the ARNTL/BMAL1, ARC, RAD23A and RAD23B, MCM7 (which is involved in DNA replication), annexin A1, the PML tumor suppressor, and the cell cycle regulator CDKN1B (PubMed:20211139, PubMed…	sp|O08759|UBE3A_MOUSE	sp|O08759|UBE3A_MOUSE Ubiquitin-protein ligase E3A OS=Mus musculus OX=10090 GN=Ube3a PE=1 SV=2	1	6	6	6	13.9	99.818	357830	320340	424290	367487	423470	463170	532440	473027	0.776884	0.0745468
O08788	Dynactin subunit 1	Dctn1	FUNCTION: Plays a key role in dynein-mediated retrograde transport of vesicles and organelles along microtubules by recruiting and tethering dynein to microtubules. Binds to both dynein and microtubules providing a link between specific cargos, microtubules and dynein. Essential for targeting dynein to microtubule plus ends, recruiting dynein to membranous cargos and enhancing dynein processivity…	sp|O08788|DCTN1_MOUSE	sp|O08788|DCTN1_MOUSE Dynactin subunit 1 OS=Mus musculus OX=10090 GN=Dctn1 PE=1 SV=3	1	14	14	14	16.4	141.67	1140400	972760	935090	1.01608e+06	917100	1133800	883700	978200	1.03873	0.725708
O08795	Glucosidase 2 subunit beta	Prkcsh	FUNCTION: Regulatory subunit of glucosidase II that cleaves sequentially the 2 innermost alpha-1,3-linked glucose residues from the Glc(2)Man(9)GlcNAc(2) oligosaccharide precursor of immature glycoproteins (PubMed:27462106, PubMed:9148925). Required for efficient PKD1/Polycystin-1 biogenesis and trafficking to the plasma membrane of the primary cilia (PubMed:21685914). {ECO:0000269|PubMed:2168591…	sp|O08795|GLU2B_MOUSE	sp|O08795|GLU2B_MOUSE Glucosidase 2 subunit beta OS=Mus musculus OX=10090 GN=Prkcsh PE=1 SV=1	1	8	8	8	20.3	58.792	4455400	4691400	2246800	3.79787e+06	3671000	3426700	2826600	3308100	1.14805	0.581579
O08807	Peroxiredoxin-4	Prdx4	FUNCTION: Thiol-specific peroxidase that catalyzes the reduction of hydrogen peroxide and organic hydroperoxides to water and alcohols, respectively. Plays a role in cell protection against oxidative stress by detoxifying peroxides and as sensor of hydrogen peroxide-mediated signaling events (PubMed:11229364). Regulates the activation of NF-kappa-B in the cytosol by a modulation of I-kappa-B-alph…	sp|O08807|PRDX4_MOUSE	sp|O08807|PRDX4_MOUSE Peroxiredoxin-4 OS=Mus musculus OX=10090 GN=Prdx4 PE=1 SV=1	1	10	9	9	49.3	31.052	8934300	9971800	6110200	8.33877e+06	3925000	6854500	3838600	4872700	1.71132	0.0849162
O08808	Protein diaphanous homolog 1	Diaph1	FUNCTION: Actin nucleation and elongation factor required for the assembly of F-actin structures, such as actin cables and stress fibers (PubMed:10678165, PubMed:15044801, PubMed:18572016, PubMed:23558171). Binds to the barbed end of the actin filament and slows down actin polymerization and depolymerization (PubMed:10678165, PubMed:15044801, PubMed:18572016). Required for cytokinesis, and transc…	sp|O08808|DIAP1_MOUSE	sp|O08808|DIAP1_MOUSE Protein diaphanous homolog 1 OS=Mus musculus OX=10090 GN=Diaph1 PE=1 SV=1	1	13	13	13	13.4	139.34	794530	758790	915260	822860	761660	857000	809820	809493	1.01651	0.819158
O08810	116 kDa U5 small nuclear ribonucleoprotein component	Eftud2	FUNCTION: Required for pre-mRNA splicing as component of the spliceosome, including pre-catalytic, catalytic and post-catalytic spliceosomal complexes (By similarity). Component of the U5 snRNP and the U4/U6-U5 tri-snRNP complex, a building block of the spliceosome (By similarity). {ECO:0000250|UniProtKB:Q15029}.	sp|O08810|U5S1_MOUSE	sp|O08810|U5S1_MOUSE 116 kDa U5 small nuclear ribonucleoprotein component OS=Mus musculus OX=10090 GN=Eftud2 PE=1 SV=1	1	14	14	14	20.1	109.36	1373000	1350000	1214900	1.31263e+06	1224100	1721000	1297000	1.41403e+06	0.92829	0.566631
O08914	Fatty-acid amide hydrolase 1	Faah	FUNCTION: Catalyzes the hydrolysis of endogenous amidated lipids like the endocannabinoid anandamide (N-(5Z,8Z,11Z,14Z-eicosatetraenoyl)-ethanolamine), as well as other fatty amides such as the taurine-conjugated fatty acids (a structural class of central nervous system (CNS) metabolites), to their corresponding fatty acids, thereby regulating the signaling functions of these molecules (PubMed:15…	sp|O08914|FAAH1_MOUSE	sp|O08914|FAAH1_MOUSE Fatty-acid amide hydrolase 1 OS=Mus musculus OX=10090 GN=Faah PE=1 SV=1	1	12	12	12	34.7	63.221	4199000	4409000	3499700	4035900	3215000	4286200	3482700	3661300	1.10231	0.426134
O08915	AH receptor-interacting protein	Aip	FUNCTION: May play a positive role in AHR-mediated (aromatic hydrocarbon receptor) signaling, possibly by influencing its receptivity for ligand and/or its nuclear targeting.	sp|O08915|AIP_MOUSE	sp|O08915|AIP_MOUSE AH receptor-interacting protein OS=Mus musculus OX=10090 GN=Aip PE=1 SV=1	1	3	3	3	15.5	37.605	132370	151890	102700	128987	62193	138950	76123	92422	1.39563	0.255884
O08917	Flotillin-1	Flot1	FUNCTION: May act as a scaffolding protein within caveolar membranes, functionally participating in formation of caveolae or caveolae-like vesicles.	sp|O08917|FLOT1_MOUSE	sp|O08917|FLOT1_MOUSE Flotillin-1 OS=Mus musculus OX=10090 GN=Flot1 PE=1 SV=1	1	3	3	3	11.9	47.513	710310	88202	176240	324917	174430	293110	212990	226843	1.43234	0.64551
O08966	Solute carrier family 22 member 1	Slc22a1	FUNCTION: Translocates a broad array of organic cations with various structures and molecular weights including the model compounds 1-methyl-4-phenylpyridinium (MPP), tetraethylammonium (TEA), N-1-methylnicotinamide (NMN), 4-(4-(dimethylamino)styryl)-N-methylpyridinium (ASP), the endogenous compounds choline, guanidine, histamine, epinephrine, adrenaline, noradrenaline and dopamine, and the drugs…	sp|O08966|S22A1_MOUSE;sp|O70577|S22A2_MOUSE	sp|O08966|S22A1_MOUSE Solute carrier family 22 member 1 OS=Mus musculus OX=10090 GN=Slc22a1 PE=1 SV=2	2	4	4	4	12.8	61.52	266870	338250	418290	341137	287170	146490	382780	272147	1.2535	0.444299
O08992	Syntenin-1	Sdcbp	FUNCTION: Multifunctional adapter protein involved in diverse array of functions including trafficking of transmembrane proteins, neuro and immunomodulation, exosome biogenesis, and tumorigenesis. Positively regulates TGFB1-mediated SMAD2/3 activation and TGFB1-induced epithelial-to-mesenchymal transition (EMT) and cell migration in various cell types. May increase TGFB1 signaling by enhancing ce…	sp|O08992|SDCB1_MOUSE	sp|O08992|SDCB1_MOUSE Syntenin-1 OS=Mus musculus OX=10090 GN=Sdcbp PE=1 SV=1	1	2	2	2	14	32.379	208800	135440	102930	149057	120330	53416	139510	104419	1.42749	0.334969
O08997	Copper transport protein ATOX1	Atox1	FUNCTION: Binds and deliver cytosolic copper to the copper ATPase proteins. May be important in cellular antioxidant defense (By similarity). {ECO:0000250}.	sp|O08997|ATOX1_MOUSE	sp|O08997|ATOX1_MOUSE Copper transport protein ATOX1 OS=Mus musculus OX=10090 GN=Atox1 PE=1 SV=1	1	3	3	3	76.5	7.3384	5221400	4736500	6788700	5582200	7210900	5161400	10635000	7669100	0.727882	0.289943
O09012	Peroxisomal targeting signal 1 receptor	Pex5	FUNCTION: Binds to the C-terminal PTS1-type tripeptide peroxisomal targeting signal (SKL-type) and plays an essential role in peroxisomal protein import. {ECO:0000250|UniProtKB:Q920N5}.	sp|O09012|PEX5_MOUSE	sp|O09012|PEX5_MOUSE Peroxisomal targeting signal 1 receptor OS=Mus musculus OX=10090 GN=Pex5 PE=1 SV=2	1	11	11	10	30	70.755	489010	649320	721130	619820	700390	721590	657920	693300	0.894014	0.359884
O09044	Synaptosomal-associated protein 23	Snap23	FUNCTION: Essential component of the high affinity receptor for the general membrane fusion machinery and an important regulator of transport vesicle docking and fusion. {ECO:0000250}.	sp|O09044|SNP23_MOUSE	sp|O09044|SNP23_MOUSE Synaptosomal-associated protein 23 OS=Mus musculus OX=10090 GN=Snap23 PE=1 SV=1	1	2	2	2	15.7	23.261	52820	70797	51999	58538.7	41894	45940	87899	58577.7	0.999334	0.998164
O09061	Proteasome subunit beta type-1	Psmb1	FUNCTION: Component of the 20S core proteasome complex involved in the proteolytic degradation of most intracellular proteins. This complex plays numerous essential roles within the cell by associating with different regulatory particles. Associated with two 19S regulatory particles, forms the 26S proteasome and thus participates in the ATP-dependent degradation of ubiquitinated proteins. The 26S…	sp|O09061|PSB1_MOUSE	sp|O09061|PSB1_MOUSE Proteasome subunit beta type-1 OS=Mus musculus OX=10090 GN=Psmb1 PE=1 SV=1	1	8	8	8	43.8	26.372	4176400	4338600	5477500	4.66417e+06	3792900	4729600	3554400	4.02563e+06	1.15862	0.305792
O09106	Histone deacetylase 1	Hdac1	FUNCTION: Responsible for the deacetylation of lysine residues on the N-terminal part of the core histones (H2A, H2B, H3 and H4). Histone deacetylation gives a tag for epigenetic repression and plays an important role in transcriptional regulation, cell cycle progression and developmental events. Histone deacetylases act via the formation of large multiprotein complexes. Deacetylates SP proteins,…	sp|O09106|HDAC1_MOUSE	sp|O09106|HDAC1_MOUSE Histone deacetylase 1 OS=Mus musculus OX=10090 GN=Hdac1 PE=1 SV=1	1	5	5	4	17.4	55.074	531620	210680	330700	357667	483780	806120	428850	572917	0.624291	0.225564
O09110	Dual specificity mitogen-activated protein kinase kinase 3	Map2k3	FUNCTION: Dual specificity kinase. Is activated by cytokines and environmental stress in vivo. Catalyzes the concomitant phosphorylation of a threonine and a tyrosine residue in the MAP kinase p38. Part of a signaling cascade that begins with the activation of the adrenergic receptor ADRA1B and leads to the activation of MAPK14. {ECO:0000250|UniProtKB:P46734}.	sp|O09110|MP2K3_MOUSE	sp|O09110|MP2K3_MOUSE Dual specificity mitogen-activated protein kinase kinase 3 OS=Mus musculus OX=10090 GN=Map2k3 PE=1 SV=2	1	3	3	3	11.5	39.296	80015	87339	56041	74465	39324	171300	43240	84621.3	0.879979	0.830182
O09131	Glutathione S-transferase omega-1	Gsto1	FUNCTION: Exhibits glutathione-dependent thiol transferase and dehydroascorbate reductase activities. Has S-(phenacyl)glutathione reductase activity. Has also glutathione S-transferase activity. Participates in the biotransformation of inorganic arsenic and reduces monomethylarsonic acid (MMA) and dimethylarsonic acid. {ECO:0000250|UniProtKB:P78417}.	sp|O09131|GSTO1_MOUSE;sp|Q8K2Q2|GSTO2_MOUSE	sp|O09131|GSTO1_MOUSE Glutathione S-transferase omega-1 OS=Mus musculus OX=10090 GN=Gsto1 PE=1 SV=2	2	9	9	9	49.2	27.497	2470200	2652000	3505900	2.87603e+06	2651600	2224000	2528200	2.46793e+06	1.16536	0.300688
O09158	Cytochrome P450 3A25	Cyp3a25	FUNCTION: Cytochromes P450 are a group of heme-thiolate monooxygenases. In liver microsomes, this enzyme is involved in an NADPH-dependent electron transport pathway. It oxidizes a variety of structurally unrelated compounds, including steroids, fatty acids, and xenobiotics.	sp|O09158|CP3AP_MOUSE	sp|O09158|CP3AP_MOUSE Cytochrome P450 3A25 OS=Mus musculus OX=10090 GN=Cyp3a25 PE=1 SV=1	1	3	3	3	7.2	58.121	188000	189520	393300	256940	218240	186480	403390	269370	0.953855	0.903265
O09159	Lysosomal alpha-mannosidase	Man2b1	FUNCTION: Necessary for the catabolism of N-linked carbohydrates released during glycoprotein turnover.	sp|O09159|MA2B1_MOUSE	sp|O09159|MA2B1_MOUSE Lysosomal alpha-mannosidase OS=Mus musculus OX=10090 GN=Man2b1 PE=1 SV=4	1	10	10	10	18	114.65	1706900	1733400	1678400	1.70623e+06	1789500	2427300	1272300	1829700	0.932521	0.730681
O09164	Extracellular superoxide dismutase [Cu-Zn]	Sod3	FUNCTION: Protect the extracellular space from toxic effect of reactive oxygen intermediates by converting superoxide radicals into hydrogen peroxide and oxygen. {ECO:0000250}.	sp|O09164|SODE_MOUSE	sp|O09164|SODE_MOUSE Extracellular superoxide dismutase [Cu-Zn] OS=Mus musculus OX=10090 GN=Sod3 PE=1 SV=1	1	5	5	5	27.5	27.392	1000700	450490	196240	549143	252030	533920	346520	377490	1.45472	0.532303
O09167	60S ribosomal protein L21	Rpl21	FUNCTION: Component of the large ribosomal subunit. {ECO:0000250|UniProtKB:P46778}.	sp|O09167|RL21_MOUSE	sp|O09167|RL21_MOUSE 60S ribosomal protein L21 OS=Mus musculus OX=10090 GN=Rpl21 PE=1 SV=3	1	3	3	3	21.2	18.562	3788000	4094100	2191500	3.35787e+06	2672900	3346300	270800	2.09667e+06	1.60153	0.317085
O09172	Glutamate--cysteine ligase regulatory subunit	Gclm		sp|O09172|GSH0_MOUSE	sp|O09172|GSH0_MOUSE Glutamate--cysteine ligase regulatory subunit OS=Mus musculus OX=10090 GN=Gclm PE=1 SV=1	1	6	6	6	25.5	30.534	2908600	3058400	3141000	3036000	2680100	3448600	2183500	2.77073e+06	1.09574	0.517562
O09173	Homogentisate 1,2-dioxygenase	Hgd		sp|O09173|HGD_MOUSE	sp|O09173|HGD_MOUSE Homogentisate 1,2-dioxygenase OS=Mus musculus OX=10090 GN=Hgd PE=1 SV=2	1	22	22	22	73.5	49.959	15077000	15010000	20645000	1.69107e+07	19791000	15683000	21063000	1.88457e+07	0.897324	0.477893
O35074	Prostacyclin synthase	Ptgis	FUNCTION: Catalyzes the biosynthesis and metabolism of eicosanoids. Catalyzes the isomerization of prostaglandin H2 to prostacyclin (= prostaglandin I2), a potent mediator of vasodilation and inhibitor of platelet aggregation. Additionally, displays dehydratase activity, toward hydroperoxyeicosatetraenoates (HPETEs), especially toward (15S)-hydroperoxy-(5Z,8Z,11Z,13E)-eicosatetraenoate (15(S)-HPE…	sp|O35074|PTGIS_MOUSE	sp|O35074|PTGIS_MOUSE Prostacyclin synthase OS=Mus musculus OX=10090 GN=Ptgis PE=1 SV=1	1	5	5	5	18.8	57.046	237680	255250	87881	193604	101380	255310	84547	147079	1.31632	0.573393
O35075	Vacuolar protein sorting-associated protein 26C	Vps26c	FUNCTION: Acts as component of the retriever complex. The retriever complex is a heterotrimeric complex related to retromer cargo-selective complex (CSC) and essential for retromer-independent retrieval and recycling of numerous cargos such as integrin alpha-5/beta-1 (ITGA5:ITGB1). The recruitment of the retriever complex to the endosomal membrane involves CCC and WASH complexes. In the endosomes…	sp|O35075|VP26C_MOUSE	sp|O35075|VP26C_MOUSE Vacuolar protein sorting-associated protein 26C OS=Mus musculus OX=10090 GN=Vps26c PE=1 SV=1	1	2	2	2	10.4	32.97	52290	48172	57393	52618.3		45331	127830	86580.5	0.607739	0.352521
O35099	Mitogen-activated protein kinase kinase kinase 5	Map3k5	FUNCTION: Serine/threonine kinase which acts as an essential component of the MAP kinase signal transduction pathway. Plays an important role in the cascades of cellular responses evoked by changes in the environment. Mediates signaling for determination of cell fate such as differentiation and survival. Plays a crucial role in the apoptosis signal transduction pathway through mitochondria-depend…	sp|O35099|M3K5_MOUSE	sp|O35099|M3K5_MOUSE Mitogen-activated protein kinase kinase kinase 5 OS=Mus musculus OX=10090 GN=Map3k5 PE=1 SV=3	1	2	2	2	2.2	154.51	84993	82686	71152	79610.3	83353	108920	69709	87327.3	0.911631	0.563338
O35114	Lysosome membrane protein 2	Scarb2	FUNCTION: Acts as a lysosomal receptor for glucosylceramidase (GBA) targeting. {ECO:0000269|PubMed:18022370, ECO:0000269|PubMed:24162852}.	sp|O35114|SCRB2_MOUSE	sp|O35114|SCRB2_MOUSE Lysosome membrane protein 2 OS=Mus musculus OX=10090 GN=Scarb2 PE=1 SV=3	1	2	2	2	8.8	54.043	450150	439220	375290	421553	131390	623540	384570	379833	1.10984	0.786421
O35127	Protein C10	Grcc10	FUNCTION: In brain, may be required for corpus callosum development. {ECO:0000250}.	sp|O35127|C10_MOUSE	sp|O35127|C10_MOUSE Protein C10 OS=Mus musculus OX=10090 GN=Grcc10 PE=1 SV=1	1	1	1	1	14.3	13.194	89341	91507	73379	84742.3	103610	12748	94590	70316	1.20516	0.650008
O35129	Prohibitin-2	Phb2	FUNCTION: Acts as a mediator of transcriptional repression by nuclear hormone receptors via recruitment of histone deacetylases (PubMed:12878603, PubMed:15140878). Functions as an estrogen receptor (ER)-selective coregulator that potentiates the inhibitory activities of antiestrogens and represses the activity of estrogens (PubMed:12878603, PubMed:15140878). Competes with NCOA1 for modulation of …	sp|O35129|PHB2_MOUSE	sp|O35129|PHB2_MOUSE Prohibitin-2 OS=Mus musculus OX=10090 GN=Phb2 PE=1 SV=1	1	8	8	8	35.8	33.296	11000000	12348000	13286000	1.22113e+07	15343000	16654000	12143000	1.47133e+07	0.82995	0.169528
O35166	Golgi SNAP receptor complex member 2	Gosr2	FUNCTION: Involved in transport of proteins from the cis/medial-Golgi to the trans-Golgi network. {ECO:0000250|UniProtKB:O35165}.	sp|O35166|GOSR2_MOUSE	sp|O35166|GOSR2_MOUSE Golgi SNAP receptor complex member 2 OS=Mus musculus OX=10090 GN=Gosr2 PE=1 SV=2	1	4	4	4	31.6	24.725	342300	88108	137300	189236	137440	909590	93678	380236	0.49768	0.527239
O35206	Collagen alpha-1(XV) chain	Col15a1	FUNCTION: Structural protein that stabilizes microvessels and muscle cells, both in heart and in skeletal muscle.; FUNCTION: Restin potently inhibits angiogenesis.	sp|O35206|COFA1_MOUSE	sp|O35206|COFA1_MOUSE Collagen alpha-1(XV) chain OS=Mus musculus OX=10090 GN=Col15a1 PE=1 SV=2	1	1	1	1	1.1	140.47	88277	55830	23518	55875		66119	38713	52416	1.06599	0.903347
O35215	D-dopachrome decarboxylase	Ddt	FUNCTION: Tautomerization of D-dopachrome with decarboxylation to give 5,6-dihydroxyindole (DHI). {ECO:0000250}.	sp|O35215|DOPD_MOUSE	sp|O35215|DOPD_MOUSE D-dopachrome decarboxylase OS=Mus musculus OX=10090 GN=Ddt PE=1 SV=3	1	9	9	9	89	13.077	15671000	17552000	22941000	1.87213e+07	24709000	19467000	27821000	23999000	0.780088	0.181756
O35226	26S proteasome non-ATPase regulatory subunit 4	Psmd4	FUNCTION: Component of the 26S proteasome, a multiprotein complex involved in the ATP-dependent degradation of ubiquitinated proteins. This complex plays a key role in the maintenance of protein homeostasis by removing misfolded or damaged proteins, which could impair cellular functions, and by removing proteins whose functions are no longer required. Therefore, the proteasome participates in num…	sp|O35226|PSMD4_MOUSE	sp|O35226|PSMD4_MOUSE 26S proteasome non-ATPase regulatory subunit 4 OS=Mus musculus OX=10090 GN=Psmd4 PE=1 SV=1	1	3	3	3	15.4	40.703	958370	1036400	937110	977293	755320	1161400	661890	859537	1.137	0.493036
O35250	Exocyst complex component 7	Exoc7	FUNCTION: Component of the exocyst complex involved in the docking of exocytic vesicles with fusion sites on the plasma membrane. In adipocytes, plays a crucial role in targeting SLC2A4 vesicle to the plasma membrane in response to insulin, perhaps directing the vesicle to the precise site of fusion. {ECO:0000269|PubMed:12687004}.	sp|O35250|EXOC7_MOUSE	sp|O35250|EXOC7_MOUSE Exocyst complex component 7 OS=Mus musculus OX=10090 GN=Exoc7 PE=1 SV=2	1	2	2	2	5	79.959	50490	78999	83221	70903.3	18752	182370	121580	107567	0.659153	0.49461
O35295	Transcriptional activator protein Pur-beta	Purb	FUNCTION: Has capacity to bind repeated elements in single-stranded DNA such as the purine-rich single strand of the PUR element located upstream of the MYC gene. Participates in transcriptional and translational regulation of alpha-MHC expression in cardiac myocytes by binding to the purine-rich negative regulatory (PNR) element. Modulates constitutive liver galectin-3 gene transcription by bind…	sp|O35295|PURB_MOUSE	sp|O35295|PURB_MOUSE Transcriptional activator protein Pur-beta OS=Mus musculus OX=10090 GN=Purb PE=1 SV=3	1	6	6	6	37.7	33.901	802800	806300	548490	719197	569300	651220	680860	633793	1.13475	0.404157
O35309	N-myc-interactor	Nmi	FUNCTION: May be involved in augmenting coactivator protein recruitment to a group of sequence-specific transcription factors. Augments cytokine-mediated STAT transcription (By similarity). Enhances CBP/p300 coactivator protein recruitment to STAT1 and STAT5 (By similarity). {ECO:0000250}.	sp|O35309|NMI_MOUSE	sp|O35309|NMI_MOUSE N-myc-interactor OS=Mus musculus OX=10090 GN=Nmi PE=1 SV=1	1	2	2	2	7.3	35.235	88455	97980	122370	102935	121700	90806	315100	175869	0.585295	0.361807
O35344	Importin subunit alpha-4	Kpna3	FUNCTION: Functions in nuclear protein import as an adapter protein for nuclear receptor KPNB1. Binds specifically and directly to substrates containing either a simple or bipartite NLS motif. Docking of the importin/substrate complex to the nuclear pore complex (NPC) is mediated by KPNB1 through binding to nucleoporin FxFG repeats and the complex is subsequently translocated through the pore by …	sp|O35344|IMA4_MOUSE	sp|O35344|IMA4_MOUSE Importin subunit alpha-4 OS=Mus musculus OX=10090 GN=Kpna3 PE=1 SV=1	1	5	5	4	24.2	57.772	528830	704800	534240	589290	612550	484010	572800	556453	1.05901	0.659652
O35350	Calpain-1 catalytic subunit	Capn1	FUNCTION: Calcium-regulated non-lysosomal thiol-protease which catalyzes limited proteolysis of substrates involved in cytoskeletal remodeling and signal transduction. {ECO:0000250|UniProtKB:P07384}.	sp|O35350|CAN1_MOUSE	sp|O35350|CAN1_MOUSE Calpain-1 catalytic subunit OS=Mus musculus OX=10090 GN=Capn1 PE=1 SV=1	1	4	4	4	10.8	82.105	581720	645820	684360	637300	494310	814420	796440	701723	0.908193	0.58317
O35372	Protein cornichon homolog 1	Cnih1	FUNCTION: Involved in the selective transport and maturation of TGF-alpha family proteins. {ECO:0000250}.	sp|O35372|CNIH1_MOUSE	sp|O35372|CNIH1_MOUSE Protein cornichon homolog 1 OS=Mus musculus OX=10090 GN=Cnih1 PE=2 SV=2	1	2	2	2	20.1	16.699	162700	113730	167880	148103	125840		158500	142170	1.04173	0.830205
O35381	Acidic leucine-rich nuclear phosphoprotein 32 family member A	Anp32a	FUNCTION: Implicated in a number of cellular processes, including proliferation, differentiation, caspase-dependent and caspase-independent apoptosis, suppression of transformation (tumor suppressor), inhibition of protein phosphatase 2A, regulation of mRNA trafficking and stability in association with ELAVL1, and inhibition of acetyltransferases as part of the INHAT (inhibitor of histone acetylt…	sp|O35381|AN32A_MOUSE;sp|Q64G17|AN32C_MOUSE	sp|O35381|AN32A_MOUSE Acidic leucine-rich nuclear phosphoprotein 32 family member A OS=Mus musculus OX=10090 GN=Anp32a PE=1 SV=1	2	6	6	5	28.3	28.537	1484900	1862500	1927000	1.75813e+06	1418300	2325700	1003600	1.58253e+06	1.11096	0.693287
O35382	Exocyst complex component 4	Exoc4	FUNCTION: Component of the exocyst complex involved in the docking of exocytic vesicles with fusion sites on the plasma membrane.	sp|O35382|EXOC4_MOUSE	sp|O35382|EXOC4_MOUSE Exocyst complex component 4 OS=Mus musculus OX=10090 GN=Exoc4 PE=1 SV=2	1	5	5	5	7.2	110.54	442530	482360	391110	438667	442710	639530	304200	462147	0.949194	0.827261
O35386	Phytanoyl-CoA dioxygenase, peroxisomal	Phyh	FUNCTION: Catalyzes the 2-hydroxylation of not only racemic phytanoyl-CoA and the isomers of 3-methylhexadecanoyl-CoA, but also a variety of other mono-branched 3-methylacyl-CoA esters (with a chain length of at least seven carbon atoms) and straight-chain acyl-CoA esters (with a chain length longer than four carbon atoms) (By similarity). Does not hydroxylate long and very long straight chain ac…	sp|O35386|PAHX_MOUSE	sp|O35386|PAHX_MOUSE Phytanoyl-CoA dioxygenase, peroxisomal OS=Mus musculus OX=10090 GN=Phyh PE=1 SV=1	1	10	10	10	46.2	38.607	2925200	2944200	3335900	3.06843e+06	4436800	2759300	3865700	3.68727e+06	0.83217	0.291946
O35387	HCLS1-associated protein X-1	Hax1	FUNCTION: Recruits the Arp2/3 complex to the cell cortex and regulates reorganization of the cortical actin cytoskeleton via its interaction with KCNC3 and the Arp2/3 complex. Slows down the rate of inactivation of KCNC3 channels. Promotes GNA13-mediated cell migration. Involved in the clathrin-mediated endocytosis pathway. May be involved in internalization of ABC transporters such as ABCB11. Ma…	sp|O35387|HAX1_MOUSE	sp|O35387|HAX1_MOUSE HCLS1-associated protein X-1 OS=Mus musculus OX=10090 GN=Hax1 PE=1 SV=1	1	2	2	2	16.4	31.654	249260	248980	168760	222333	83297	344160	84872	170776	1.3019	0.600276
O35423	Serine--pyruvate aminotransferase, mitochondrial	Agxt	FUNCTION: Dual metabolic roles of gluconeogenesis (in the mitochondria) and glyoxylate detoxification (in the peroxisomes). {ECO:0000250}.	sp|O35423|SPYA_MOUSE	sp|O35423|SPYA_MOUSE Serine--pyruvate aminotransferase, mitochondrial OS=Mus musculus OX=10090 GN=Agxt PE=1 SV=3	1	10	10	10	28.5	45.912	4130200	4611600	4034500	4.25877e+06	3101100	2135700	3666800	2.96787e+06	1.43496	0.0551174
O35435	Dihydroorotate dehydrogenase (quinone), mitochondrial	Dhodh	FUNCTION: Catalyzes the conversion of dihydroorotate to orotate with quinone as electron acceptor.	sp|O35435|PYRD_MOUSE	sp|O35435|PYRD_MOUSE Dihydroorotate dehydrogenase (quinone), mitochondrial OS=Mus musculus OX=10090 GN=Dhodh PE=1 SV=2	1	2	2	2	6.1	42.699	221920	250990	207260	226723	233930	219730	228220	227293	0.997492	0.968336
O35453	Serine protease hepsin	Hpn	FUNCTION: Serine protease that cleaves extracellular substrates, and contributes to the proteolytic processing of growth factors, such as HGF and MST1/HGFL. Plays a role in cell growth and maintenance of cell morphology. Plays a role in the proteolytic processing of ACE2 (By similarity). Mediates the proteolytic cleavage of urinary UMOD that is required for UMOD polymerization (PubMed:26673890). …	sp|O35453|HEPS_MOUSE	sp|O35453|HEPS_MOUSE Serine protease hepsin OS=Mus musculus OX=10090 GN=Hpn PE=1 SV=3	1	4	4	4	16.1	46.821	321300	407470	368200	365657	309040	259470	322600	297037	1.23102	0.0944789
O35459	Delta(3,5)-Delta(2,4)-dienoyl-CoA isomerase, mitochondrial	Ech1	FUNCTION: Isomerization of 3-trans,5-cis-dienoyl-CoA to 2-trans,4-trans-dienoyl-CoA. {ECO:0000250|UniProtKB:Q62651}.	sp|O35459|ECH1_MOUSE	sp|O35459|ECH1_MOUSE Delta(3,5)-Delta(2,4)-dienoyl-CoA isomerase, mitochondrial OS=Mus musculus OX=10090 GN=Ech1 PE=1 SV=1	1	11	11	11	48.9	36.118	3559300	3531500	3394200	3495000	3430300	3508800	3302900	3414000	1.02373	0.361889
O35465	Peptidyl-prolyl cis-trans isomerase FKBP8	Fkbp8	FUNCTION: Constitutively inactive PPiase, which becomes active when bound to calmodulin and calcium. Seems to act as a chaperone for BCL2, targets it to the mitochondria and modulates its phosphorylation state. The BCL2/FKBP8/calmodulin/calcium complex probably interferes with the binding of BCL2 to its targets. The active form of FKBP8 may therefore play a role in the regulation of apoptosis (By…	sp|O35465|FKBP8_MOUSE	sp|O35465|FKBP8_MOUSE Peptidyl-prolyl cis-trans isomerase FKBP8 OS=Mus musculus OX=10090 GN=Fkbp8 PE=1 SV=2	1	5	5	5	17.4	43.528	566220	58230	776460	466970	827980	538650	716250	694293	0.672583	0.377489
O35488	Very long-chain acyl-CoA synthetase	Slc27a2	FUNCTION: Acyl CoA synthetase that activates long-chain and very long-chain fatty acids (VLCFAs) by catalyzing the formation of fatty acyl-CoA (PubMed:15699031, PubMed:20530735). Can also activate branched-chain fatty acids such as phytanic acid and pristanic acid (By similarity). Does not activate C24 bile acids, cholate and chenodeoxycholate (By similarity). In vitro, activates 3-alpha,7-alpha,…	sp|O35488|S27A2_MOUSE	sp|O35488|S27A2_MOUSE Very long-chain acyl-CoA synthetase OS=Mus musculus OX=10090 GN=Slc27a2 PE=1 SV=2	1	29	29	29	48.7	70.422	21456000	22362000	18359000	2.07257e+07	17251000	20539000	14485000	17425000	1.18942	0.195912
O35490	Betaine--homocysteine S-methyltransferase 1	Bhmt	FUNCTION: Involved in the regulation of homocysteine metabolism. Converts betaine and homocysteine to dimethylglycine and methionine, respectively. This reaction is also required for the irreversible oxidation of choline.	sp|O35490|BHMT1_MOUSE	sp|O35490|BHMT1_MOUSE Betaine--homocysteine S-methyltransferase 1 OS=Mus musculus OX=10090 GN=Bhmt PE=1 SV=1	1	30	30	27	75.7	45.02	223280000	241990000	282680000	2.49317e+08	337280000	246740000	264970000	2.82997e+08	0.880988	0.361732
O35566	CD151 antigen	Cd151	FUNCTION: Essential for the proper assembly of the glomerular and tubular basement membranes in kidney. {ECO:0000250|UniProtKB:P48509}.	sp|O35566|CD151_MOUSE	sp|O35566|CD151_MOUSE CD151 antigen OS=Mus musculus OX=10090 GN=Cd151 PE=1 SV=2	1	1	1	1	5.9	28.246	169480	145120	185640	166747	156590	149900	131130	145873	1.14309	0.210954
O35593	26S proteasome non-ATPase regulatory subunit 14	Psmd14	FUNCTION: Component of the 26S proteasome, a multiprotein complex involved in the ATP-dependent degradation of ubiquitinated proteins. This complex plays a key role in the maintenance of protein homeostasis by removing misfolded or damaged proteins, which could impair cellular functions, and by removing proteins whose functions are no longer required. Therefore, the proteasome participates in num…	sp|O35593|PSDE_MOUSE	sp|O35593|PSDE_MOUSE 26S proteasome non-ATPase regulatory subunit 14 OS=Mus musculus OX=10090 GN=Psmd14 PE=1 SV=2	1	4	4	4	17.1	34.577	1499900	1552600	1541800	1.53143e+06	861420	1571700	835600	1.08957e+06	1.40553	0.141551
O35598	Disintegrin and metalloproteinase domain-containing protein 10	Adam10	FUNCTION: Cleaves the membrane-bound precursor of TNF-alpha to its mature soluble form. Responsible for the proteolytical release of soluble JAM3 from endothelial cells surface (By similarity). Responsible for the proteolytic release of several other cell-surface proteins, including heparin-binding epidermal growth-like factor, ephrin-A2, CD44, CDH2 and for constitutive and regulated alpha-secret…	sp|O35598|ADA10_MOUSE	sp|O35598|ADA10_MOUSE Disintegrin and metalloproteinase domain-containing protein 10 OS=Mus musculus OX=10090 GN=Adam10 PE=1 SV=2	1	4	4	4	10.4	83.967	139260	95449	125000	119903	94679	80070	55259	76669.3	1.5639	0.0666971
O35609	Secretory carrier-associated membrane protein 3	Scamp3	FUNCTION: Functions in post-Golgi recycling pathways. Acts as a recycling carrier to the cell surface.	sp|O35609|SCAM3_MOUSE	sp|O35609|SCAM3_MOUSE Secretory carrier-associated membrane protein 3 OS=Mus musculus OX=10090 GN=Scamp3 PE=1 SV=3	1	2	2	2	12.6	38.458	109150	78571	31363	73028	89636	197660	65887	117728	0.620313	0.390247
O35639	Annexin A3	Anxa3	FUNCTION: Inhibitor of phospholipase A2, also possesses anti-coagulant properties.	sp|O35639|ANXA3_MOUSE	sp|O35639|ANXA3_MOUSE Annexin A3 OS=Mus musculus OX=10090 GN=Anxa3 PE=1 SV=4	1	7	7	7	32.8	36.384	386720	448940	653440	496367	450750	549120	656240	552037	0.899155	0.607608
O35643	AP-1 complex subunit beta-1	Ap1b1	FUNCTION: Subunit of clathrin-associated adaptor protein complex 1 that plays a role in protein sorting in the late-Golgi/trans-Golgi network (TGN) and/or endosomes. The AP complexes mediate both the recruitment of clathrin to membranes and the recognition of sorting signals within the cytosolic tails of transmembrane cargo molecules.	sp|O35643|AP1B1_MOUSE	sp|O35643|AP1B1_MOUSE AP-1 complex subunit beta-1 OS=Mus musculus OX=10090 GN=Ap1b1 PE=1 SV=2	1	12	7	7	20.8	103.93	1930300	1915100	1616900	1.82077e+06	1366500	2298000	1202700	1622400	1.12227	0.607116
O35658	Complement component 1 Q subcomponent-binding protein, mitochondrial	C1qbp	FUNCTION: Is believed to be a multifunctional and multicompartmental protein involved in inflammation and infection processes, ribosome biogenesis, protein synthesis in mitochondria, regulation of apoptosis, transcriptional regulation and pre-mRNA splicing. At the cell surface is thought to act as an endothelial receptor for plasma proteins of the complement and kallikrein-kinin cascades. Putativ…	sp|O35658|C1QBP_MOUSE	sp|O35658|C1QBP_MOUSE Complement component 1 Q subcomponent-binding protein, mitochondrial OS=Mus musculus OX=10090 GN=C1qbp PE=1 SV=1	1	3	3	3	15.1	31.013	1438600	1890500	2728700	2.01927e+06	38913	3568800	2146800	1918171	1.0527	0.930742
O35660	Glutathione S-transferase Mu 6	Gstm6	FUNCTION: Conjugation of reduced glutathione to a wide number of exogenous and endogenous hydrophobic electrophiles. {ECO:0000250}.	sp|O35660|GSTM6_MOUSE	sp|O35660|GSTM6_MOUSE Glutathione S-transferase Mu 6 OS=Mus musculus OX=10090 GN=Gstm6 PE=1 SV=4	1	9	6	6	42.7	25.621	1240300	1021900	2773900	1678700	1404000	2368300	1448100	1.74013e+06	0.964696	0.927531
O35678	Monoglyceride lipase	Mgll	FUNCTION: Converts monoacylglycerides to free fatty acids and glycerol (PubMed:9341166, PubMed:17700715, PubMed:18096503, PubMed:19029917, PubMed:20554061, PubMed:20729846, PubMed:21454566). Hydrolyzes the endocannabinoid 2-arachidonoylglycerol, and thereby contributes to the regulation of endocannabinoid signaling, nociperception and perception of pain (PubMed:9341166, PubMed:17700715, PubMed:18…	sp|O35678|MGLL_MOUSE	sp|O35678|MGLL_MOUSE Monoglyceride lipase OS=Mus musculus OX=10090 GN=Mgll PE=1 SV=1	1	9	9	9	45.5	33.387	1700700	2111400	2646100	2.15273e+06	1672600	1958300	1605700	1.74553e+06	1.23328	0.238647
O35685	Nuclear migration protein nudC	Nudc	FUNCTION: Plays a role in neurogenesis and neuronal migration. Necessary for correct formation of mitotic spindles and chromosome separation during mitosis (By similarity). {ECO:0000250, ECO:0000269|PubMed:11734602}.	sp|O35685|NUDC_MOUSE	sp|O35685|NUDC_MOUSE Nuclear migration protein nudC OS=Mus musculus OX=10090 GN=Nudc PE=1 SV=1	1	1	1	1	4.5	38.358	97309	110780	72187	93425.3	139560	109490	70646	106565	0.876695	0.597289
O35691	Pinin	Pnn	FUNCTION: Transcriptional activator binding to the E-box 1 core sequence of the E-cadherin promoter gene; the core-binding sequence is 5'CAGGTG-3'. Capable of reversing CTBP1-mediated transcription repression. Auxiliary component of the splicing-dependent multiprotein exon junction complex (EJC) deposited at splice junction on mRNAs. The EJC is a dynamic structure consisting of core proteins and …	sp|O35691|PININ_MOUSE	sp|O35691|PININ_MOUSE Pinin OS=Mus musculus OX=10090 GN=Pnn PE=1 SV=4	1	1	1	1	1.5	82.435	5318.8	103060		54189.4	4608.7	85432	70493	53511.2	1.01267	0.989726
O35711	Liprin-beta-2	Ppfibp2	FUNCTION: May regulate the disassembly of focal adhesions. Did not bind receptor-like tyrosine phosphatases type 2A (By similarity). {ECO:0000250|UniProtKB:Q8ND30}.	sp|O35711|LIPB2_MOUSE	sp|O35711|LIPB2_MOUSE Liprin-beta-2 OS=Mus musculus OX=10090 GN=Ppfibp2 PE=1 SV=3	1	5	5	5	8.3	98.752	206310	157130	167100	176847	137130	16546	131310	94995.3	1.86164	0.123332
O35728	Cytochrome P450 4A14	Cyp4a14	FUNCTION: A cytochrome P450 monooxygenase involved in the metabolism of fatty acids (PubMed:17112342). Mechanistically, uses molecular oxygen inserting one oxygen atom into a substrate, and reducing the second into a water molecule, with two electrons provided by NADPH via cytochrome P450 reductase (CPR; NADPH-ferrihemoprotein reductase) (PubMed:17112342). Catalyzes the hydroxylation of saturated…	sp|O35728|CP4AE_MOUSE	sp|O35728|CP4AE_MOUSE Cytochrome P450 4A14 OS=Mus musculus OX=10090 GN=Cyp4a14 PE=1 SV=1	1	8	7	6	24.7	58.719	822110	253660	1673200	916323	991770	1917200	722390	1.21045e+06	0.757008	0.620341
O35737	Heterogeneous nuclear ribonucleoprotein H	Hnrnph1	FUNCTION: This protein is a component of the heterogeneous nuclear ribonucleoprotein (hnRNP) complexes which provide the substrate for the processing events that pre-mRNAs undergo before becoming functional, translatable mRNAs in the cytoplasm. Mediates pre-mRNA alternative splicing regulation. Inhibits, together with CUGBP1, insulin receptor (IR) pre-mRNA exon 11 inclusion in myoblast. Binds to …	sp|O35737|HNRH1_MOUSE	sp|O35737|HNRH1_MOUSE Heterogeneous nuclear ribonucleoprotein H OS=Mus musculus OX=10090 GN=Hnrnph1 PE=1 SV=3	1	5	1	1	18.3	49.199	29641	30305	46014	35320	27790	21668	41384	30280.7	1.16642	0.558717
O35744	Chitinase-like protein 3	Chil3	FUNCTION: Lectin that binds saccharides with a free amino group, such as glucosamine or galactosamine. Binding to oligomeric saccharides is much stronger than binding to mono- or disaccharides. Also binds chitin and heparin. Has weak hexosaminidase activity but no chitinase activity. Has chemotactic activity for T-lymphocytes, bone marrow cells and eosinophils. May play a role in inflammation and…	sp|O35744|CHIL3_MOUSE	sp|O35744|CHIL3_MOUSE Chitinase-like protein 3 OS=Mus musculus OX=10090 GN=Chil3 PE=1 SV=2	1	9	7	7	30.4	44.458	1135400	597900	243650	658983	434790	266630	870070	523830	1.25801	0.690418
O35841	Apoptosis inhibitor 5	Api5	FUNCTION: Antiapoptotic factor that may have a role in protein assembly. Negatively regulates ACIN1. By binding to ACIN1, it suppresses ACIN1 cleavage from CASP3 and ACIN1-mediated DNA fragmentation. Also known to efficiently suppress E2F1-induced apoptosis (By similarity). {ECO:0000250}.	sp|O35841|API5_MOUSE	sp|O35841|API5_MOUSE Apoptosis inhibitor 5 OS=Mus musculus OX=10090 GN=Api5 PE=1 SV=2	1	3	3	3	8.9	56.784	1070900	1403800	774870	1083190	1051700	2226400	1549400	1.60917e+06	0.673137	0.244527
O35857	Mitochondrial import inner membrane translocase subunit TIM44	Timm44	FUNCTION: Essential component of the PAM complex, a complex required for the translocation of transit peptide-containing proteins from the inner membrane into the mitochondrial matrix in an ATP-dependent manner. Recruits mitochondrial HSP70 to drive protein translocation into the matrix using ATP as an energy source. {ECO:0000250|UniProtKB:Q01852}.	sp|O35857|TIM44_MOUSE	sp|O35857|TIM44_MOUSE Mitochondrial import inner membrane translocase subunit TIM44 OS=Mus musculus OX=10090 GN=Timm44 PE=1 SV=2	1	6	6	6	17.9	51.091	1231300	1208300	1225400	1.22167e+06	993120	1251000	834780	1026300	1.19036	0.183091
O35864	COP9 signalosome complex subunit 5	Cops5	FUNCTION: Probable protease subunit of the COP9 signalosome complex (CSN), a complex involved in various cellular and developmental processes. The CSN complex is an essential regulator of the ubiquitin (Ubl) conjugation pathway by mediating the deneddylation of the cullin subunits of the SCF-type E3 ligase complexes, leading to decrease the Ubl ligase activity of SCF-type complexes such as SCF, C…	sp|O35864|CSN5_MOUSE	sp|O35864|CSN5_MOUSE COP9 signalosome complex subunit 5 OS=Mus musculus OX=10090 GN=Cops5 PE=1 SV=3	1	4	4	4	21.3	37.548	510810	531250	728180	590080	870000	518170	603980	664050	0.888608	0.590314
O35887	Calumenin	Calu	FUNCTION: Involved in regulation of vitamin K-dependent carboxylation of multiple N-terminal glutamate residues. Seems to inhibit gamma-carboxylase GGCX. Binds 7 calcium ions with a low affinity (By similarity). {ECO:0000250}.	sp|O35887|CALU_MOUSE	sp|O35887|CALU_MOUSE Calumenin OS=Mus musculus OX=10090 GN=Calu PE=1 SV=1	1	11	11	11	44.4	37.063	2949700	3073400	1497900	2507000	1353200	1806000	1267200	1.47547e+06	1.69912	0.124892
O35900	U6 snRNA-associated Sm-like protein LSm2	Lsm2	FUNCTION: Plays role in pre-mRNA splicing as component of the U4/U6-U5 tri-snRNP complex that is involved in spliceosome assembly, and as component of the precatalytic spliceosome (spliceosome B complex). The heptameric LSM2-8 complex binds specifically to the 3'-terminal U-tract of U6 snRNA. {ECO:0000250|UniProtKB:Q9Y333}.	sp|O35900|LSM2_MOUSE	sp|O35900|LSM2_MOUSE U6 snRNA-associated Sm-like protein LSm2 OS=Mus musculus OX=10090 GN=Lsm2 PE=1 SV=1	1	3	3	3	60	10.834	468040	465560	189780	374460	332960	620640	408590	454063	0.824687	0.562602
O35943	Frataxin, mitochondrial	Fxn	FUNCTION: Promotes the biosynthesis of heme and assembly and repair of iron-sulfur clusters by delivering Fe(2+) to proteins involved in these pathways. May play a role in the protection against iron-catalyzed oxidative stress through its ability to catalyze the oxidation of Fe(2+) to Fe(3+); the oligomeric form but not the monomeric form has in vitro ferroxidase activity. May be able to store la…	sp|O35943|FRDA_MOUSE	sp|O35943|FRDA_MOUSE Frataxin, mitochondrial OS=Mus musculus OX=10090 GN=Fxn PE=1 SV=1	1	1	1	1	8.2	22.924	282050	370540	520760	391117	685020	593300	523570	600630	0.651177	0.0669781
O35969	Guanidinoacetate N-methyltransferase	Gamt	FUNCTION: Converts guanidinoacetate to creatine, using S-adenosylmethionine as the methyl donor. Important in nervous system development. {ECO:0000250|UniProtKB:Q14353}.	sp|O35969|GAMT_MOUSE	sp|O35969|GAMT_MOUSE Guanidinoacetate N-methyltransferase OS=Mus musculus OX=10090 GN=Gamt PE=1 SV=1	1	7	7	7	59.3	26.336	2499100	2643000	4390000	3.17737e+06	3096200	1916300	3274700	2762400	1.15022	0.605948
O54692	Centromere/kinetochore protein zw10 homolog	Zw10	FUNCTION: Essential component of the mitotic checkpoint, which prevents cells from prematurely exiting mitosis. Required for the assembly of the dynein-dynactin and MAD1-MAD2 complexes onto kinetochores. Its function related to the spindle assembly machinery is proposed to depend on its association in the mitotic RZZ complex. Involved in regulation of membrane traffic between the Golgi and the en…	sp|O54692|ZW10_MOUSE	sp|O54692|ZW10_MOUSE Centromere/kinetochore protein zw10 homolog OS=Mus musculus OX=10090 GN=Zw10 PE=1 SV=3	1	6	6	6	10.3	88.062	349110	329190	207660	295320	159260	336510	165970	220580	1.33883	0.363339
O54734	Dolichyl-diphosphooligosaccharide--protein glycosyltransferase 48 kDa subunit	Ddost	FUNCTION: Subunit of the oligosaccharyl transferase (OST) complex that catalyzes the initial transfer of a defined glycan (Glc(3)Man(9)GlcNAc(2) in eukaryotes) from the lipid carrier dolichol-pyrophosphate to an asparagine residue within an Asn-X-Ser/Thr consensus motif in nascent polypeptide chains, the first step in protein N-glycosylation. N-glycosylation occurs cotranslationally and the compl…	sp|O54734|OST48_MOUSE	sp|O54734|OST48_MOUSE Dolichyl-diphosphooligosaccharide--protein glycosyltransferase 48 kDa subunit OS=Mus musculus OX=10090 GN=Ddost PE=1 SV=2	1	6	6	6	24.7	49.027	3741100	3977000	2789400	3502500	2954800	2177900	3114600	2749100	1.27405	0.179892
O54749	Cytochrome P450 2J5	Cyp2j5		sp|O54749|CP2J5_MOUSE	sp|O54749|CP2J5_MOUSE Cytochrome P450 2J5 OS=Mus musculus OX=10090 GN=Cyp2j5 PE=1 SV=1	1	10	10	9	25.3	57.783	2313700	2660600	3285400	2.75323e+06	2707000	2657700	3051800	2805500	0.98137	0.874354
O54750	Cytochrome P450 2J6	Cyp2j6		sp|O54750|CP2J6_MOUSE	sp|O54750|CP2J6_MOUSE Cytochrome P450 2J6 OS=Mus musculus OX=10090 GN=Cyp2j6 PE=2 SV=2	1	3	2	2	9.6	57.791	19952	31792	65255	38999.7	45610	15392	76511	45837.7	0.850821	0.773989
O54754	Aldehyde oxidase 1	Aox1	FUNCTION: Oxidase with broad substrate specificity, oxidizing aromatic azaheterocycles, such as N1-methylnicotinamide, N-methylphthalazinium and phthalazine, as well as aldehydes, such as benzaldehyde, retinal, pyridoxal, and vanillin. Plays a role in the metabolism of xenobiotics and drugs containing aromatic azaheterocyclic substituents. Participates in the bioactivation of prodrugs such as fam…	sp|O54754|AOXA_MOUSE	sp|O54754|AOXA_MOUSE Aldehyde oxidase 1 OS=Mus musculus OX=10090 GN=Aox1 PE=1 SV=2	1	17	16	16	21.8	146.68	1345300	1158100	2272800	1.59207e+06	1214300	2066600	1506100	1.59567e+06	0.997744	0.993659
O54774	AP-3 complex subunit delta-1	Ap3d1	FUNCTION: Part of the AP-3 complex, an adaptor-related complex which is not clathrin-associated. The complex is associated with the Golgi region as well as more peripheral structures. It facilitates the budding of vesicles from the Golgi membrane and may be directly involved in trafficking to lysosomes (By similarity). Involved in process of CD8+ T-cell and NK cell degranulation (By similarity). …	sp|O54774|AP3D1_MOUSE	sp|O54774|AP3D1_MOUSE AP-3 complex subunit delta-1 OS=Mus musculus OX=10090 GN=Ap3d1 PE=1 SV=1	1	7	7	7	9.8	135.08	694280	688920	379430	587543	545150	723660	375390	548067	1.07203	0.798508
O54782	Epididymis-specific alpha-mannosidase	Man2b2	FUNCTION: Plays an important role in the early step of spermatogenesis.	sp|O54782|MA2B2_MOUSE	sp|O54782|MA2B2_MOUSE Epididymis-specific alpha-mannosidase OS=Mus musculus OX=10090 GN=Man2b2 PE=1 SV=2	1	4	4	4	6.4	115.61	284960	229990	161720	225557	193100	143680	178240	171673	1.31387	0.234566
O54833	Casein kinase II subunit alpha	Csnk2a2	FUNCTION: Catalytic subunit of a constitutively active serine/threonine-protein kinase complex that phosphorylates a large number of substrates containing acidic residues C-terminal to the phosphorylated serine or threonine. Regulates numerous cellular processes, such as cell cycle progression, apoptosis and transcription, as well as viral infection. May act as a regulatory node which integrates …	sp|O54833|CSK22_MOUSE	sp|O54833|CSK22_MOUSE Casein kinase II subunit alpha OS=Mus musculus OX=10090 GN=Csnk2a2 PE=1 SV=1	1	6	6	6	28.6	41.215	301240	309600	259450	290097	295170	517180	341140	384497	0.754484	0.245432
O54865	Guanylate cyclase soluble subunit beta-1	Gucy1b1	FUNCTION: Mediates responses to nitric oxide (NO) by catalyzing the biosynthesis of the signaling molecule cGMP. {ECO:0000250|UniProtKB:P16068}.	sp|O54865|GCYB1_MOUSE	sp|O54865|GCYB1_MOUSE Guanylate cyclase soluble subunit beta-1 OS=Mus musculus OX=10090 GN=Gucy1b1 PE=1 SV=1	1	4	4	4	10	70.597	359920	351670	278050	329880	284230	331610	277930	297923	1.10726	0.361583
O54890	Integrin beta-3	Itgb3	FUNCTION: Integrin alpha-V/beta-3 (ITGAV:ITGB3) is a receptor for cytotactin, fibronectin, laminin, matrix metalloproteinase-2, osteopontin, osteomodulin, prothrombin, thrombospondin, vitronectin and von Willebrand factor. Integrin alpha-IIB/beta-3 (ITGA2B:ITGB3) is a receptor for fibronectin, fibrinogen, plasminogen, prothrombin, thrombospondin and vitronectin. Integrins alpha-IIB/beta-3 and alp…	sp|O54890|ITB3_MOUSE	sp|O54890|ITB3_MOUSE Integrin beta-3 OS=Mus musculus OX=10090 GN=Itgb3 PE=1 SV=2	1	1	1	1	2.2	86.738	15409	22573	9692.2	15891.4	6676.4	20128	4103	10302.5	1.54248	0.419052
O54909	Retinol dehydrogenase 16	Rdh16	FUNCTION: Oxidoreductase with a preference for NAD. Oxidizes all-trans-retinol, 9-cis-retinol, 11-cis-retinol and 13-cis-retinol to the corresponding aldehydes. Has higher activity towards CRBP-bound retinol than with free retinol. Oxidizes 3-alpha-hydroxysteroids. Oxidizes androstanediol and androsterone to dihydrotestosterone and androstanedione. Can also catalyze the reverse reaction. {ECO:000…	sp|O54909|RDH16_MOUSE	sp|O54909|RDH16_MOUSE Retinol dehydrogenase 16 OS=Mus musculus OX=10090 GN=Rdh16 PE=1 SV=1	1	8	3	3	29.7	35.743	380110	316880	666460	454483	392390	89716	320460	267522	1.69886	0.255708
O54941	SWI/SNF-related matrix-associated actin-dependent regulator of chromatin subfamily E member 1	Smarce1	FUNCTION: Involved in transcriptional activation and repression of select genes by chromatin remodeling (alteration of DNA-nucleosome topology). Component of SWI/SNF chromatin remodeling complexes that carry out key enzymatic activities, changing chromatin structure by altering DNA-histone contacts within a nucleosome in an ATP-dependent manner (PubMed:12110891). Belongs to the neural progenitors…	sp|O54941|SMCE1_MOUSE	sp|O54941|SMCE1_MOUSE SWI/SNF-related matrix-associated actin-dependent regulator of chromatin subfamily E member 1 OS=Mus musculus OX=10090 GN=Smarce1 PE=1 SV=1	1	2	2	2	6.3	46.638	140490	138630	132770	137297	96861	164560	91487	117636	1.16713	0.452149
O54950	5-AMP-activated protein kinase subunit gamma-1	Prkag1	FUNCTION: AMP/ATP-binding subunit of AMP-activated protein kinase (AMPK), an energy sensor protein kinase that plays a key role in regulating cellular energy metabolism. In response to reduction of intracellular ATP levels, AMPK activates energy-producing pathways and inhibits energy-consuming processes: inhibits protein, carbohydrate and lipid biosynthesis, as well as cell growth and proliferati…	sp|O54950|AAKG1_MOUSE	sp|O54950|AAKG1_MOUSE 5-AMP-activated protein kinase subunit gamma-1 OS=Mus musculus OX=10090 GN=Prkag1 PE=1 SV=2	1	4	4	4	19.1	37.52	454900	589870	633720	559497	549020	784960	543220	625733	0.894146	0.528592
O54984	ATPase GET3	Get3	FUNCTION: ATPase required for the post-translational delivery of tail-anchored (TA) proteins to the endoplasmic reticulum. Recognizes and selectively binds the transmembrane domain of TA proteins in the cytosol. This complex then targets to the endoplasmic reticulum by membrane-bound receptors, where the tail-anchored protein is released for insertion. This process is regulated by ATP binding and…	sp|O54984|GET3_MOUSE	sp|O54984|GET3_MOUSE ATPase GET3 OS=Mus musculus OX=10090 GN=Get3 PE=1 SV=2	1	9	9	9	47.1	38.822	890370	817980	771880	826743	606270	1120700	792700	839890	0.984347	0.936182
O55013	Trafficking protein particle complex subunit 3	Trappc3	FUNCTION: May play a role in vesicular transport from endoplasmic reticulum to Golgi.	sp|O55013|TPPC3_MOUSE	sp|O55013|TPPC3_MOUSE Trafficking protein particle complex subunit 3 OS=Mus musculus OX=10090 GN=Trappc3 PE=1 SV=1	1	2	2	2	18.9	20.302	172440	167720	124140	154767	212300	198450	174010	194920	0.794001	0.102324
O55022	Membrane-associated progesterone receptor component 1	Pgrmc1	FUNCTION: Component of a progesterone-binding protein complex. Binds progesterone. Has many reported cellular functions (heme homeostasis, interaction with CYPs). Required for the maintenance of uterine histoarchitecture and normal female reproductive lifespan (PubMed:28005395). Intracellular heme chaperone. Regulates heme synthesis via interactions with FECH and acts as a heme donor for at least…	sp|O55022|PGRC1_MOUSE	sp|O55022|PGRC1_MOUSE Membrane-associated progesterone receptor component 1 OS=Mus musculus OX=10090 GN=Pgrmc1 PE=1 SV=4	1	9	9	9	59	21.694	6209200	5694400	6815700	6.23977e+06	5428400	6356200	7115000	6.29987e+06	0.99046	0.923188
O55023	Inositol monophosphatase 1	Impa1	FUNCTION: Responsible for the provision of inositol required for synthesis of phosphatidylinositol and polyphosphoinositides and has been implicated as the pharmacological target for lithium action in brain. Has broad substrate specificity and can use myo-inositol monophosphates, myo-inositol 1,3-diphosphate, myo-inositol 1,4-diphosphate, scyllo-inositol-phosphate, D-galactose 1-phosphate, glucos…	sp|O55023|IMPA1_MOUSE	sp|O55023|IMPA1_MOUSE Inositol monophosphatase 1 OS=Mus musculus OX=10090 GN=Impa1 PE=1 SV=1	1	4	4	4	22	30.436	423060	297730	167520	296103	286230	638510	458770	461170	0.64207	0.259197
O55029	Coatomer subunit beta	Copb2	FUNCTION: The coatomer is a cytosolic protein complex that binds to dilysine motifs and reversibly associates with Golgi non-clathrin-coated vesicles, which further mediate biosynthetic protein transport from the ER, via the Golgi up to the trans Golgi network. Coatomer complex is required for budding from Golgi membranes, and is essential for the retrograde Golgi-to-ER transport of dilysine-tagg…	sp|O55029|COPB2_MOUSE	sp|O55029|COPB2_MOUSE Coatomer subunit beta OS=Mus musculus OX=10090 GN=Copb2 PE=1 SV=2	1	14	14	14	27.1	102.45	2451800	2344800	2291000	2.36253e+06	2220400	2296100	2348200	2.28823e+06	1.03247	0.283867
O55060	Thiopurine S-methyltransferase	Tpmt	FUNCTION: Catalyzes the S-methylation of thiopurine drugs such as 6-mercaptopurine (also called mercaptopurine, 6-MP or its brand name Purinethol) using S-adenosyl-L-methionine as the methyl donor (PubMed:18484748). TPMT activity modulates the cytotoxic effects of thiopurine prodrugs. A natural substrate for this enzyme has yet to be identified. {ECO:0000269|PubMed:18484748, ECO:0000305}.	sp|O55060|TPMT_MOUSE	sp|O55060|TPMT_MOUSE Thiopurine S-methyltransferase OS=Mus musculus OX=10090 GN=Tpmt PE=1 SV=1	1	9	9	9	48.8	27.585	3864100	4487200	5005100	4.45213e+06	6277800	4694000	5239300	5403700	0.823905	0.170199
O55106	Striatin	Strn	FUNCTION: Binds calmodulin in a calcium dependent manner. May function as scaffolding or signaling protein.	sp|O55106|STRN_MOUSE	sp|O55106|STRN_MOUSE Striatin OS=Mus musculus OX=10090 GN=Strn PE=1 SV=2	1	4	4	4	9.4	85.965	317060	37998	504170	286409	384810	290560	362060	345810	0.828227	0.689859
O55111	Desmoglein-2	Dsg2	FUNCTION: Component of intercellular desmosome junctions. Involved in the interaction of plaque proteins and intermediate filaments mediating cell-cell adhesion.	sp|O55111|DSG2_MOUSE	sp|O55111|DSG2_MOUSE Desmoglein-2 OS=Mus musculus OX=10090 GN=Dsg2 PE=1 SV=3	1	3	3	3	4.3	122.38	74582	110450	154700	113244	86168	66100	109550	87272.7	1.29759	0.380167
O55125	Protein NipSnap homolog 1	Nipsnap1		sp|O55125|NIPS1_MOUSE	sp|O55125|NIPS1_MOUSE Protein NipSnap homolog 1 OS=Mus musculus OX=10090 GN=Nipsnap1 PE=1 SV=1	1	8	8	8	45.4	33.363	3580400	3470200	8524100	5.19157e+06	5518300	4620000	6784700	5641000	0.920327	0.813201
O55128	Histone deacetylase complex subunit SAP18	Sap18	FUNCTION: Component of the SIN3-repressing complex. Enhances the ability of SIN3-HDAC1-mediated transcriptional repression. When tethered to the promoter, it can direct the formation of a repressive complex to core histone proteins. Auxiliary component of the splicing-dependent multiprotein exon junction complex (EJC) deposited at splice junction on mRNAs. The EJC is a dynamic structure consistin…	sp|O55128|SAP18_MOUSE	sp|O55128|SAP18_MOUSE Histone deacetylase complex subunit SAP18 OS=Mus musculus OX=10090 GN=Sap18 PE=1 SV=1	1	1	1	1	8.5	17.595	208910	180380	194260	194517	231610	274210	205520	237113	0.820353	0.12048
O55131	Septin-7	Septin7	FUNCTION: Filament-forming cytoskeletal GTPase. Required for normal organization of the actin cytoskeleton. Required for normal progress through mitosis. Involved in cytokinesis. Required for normal association of CENPE with the kinetochore. Plays a role in ciliogenesis and collective cell movements. Forms a filamentous structure with SEPTIN12, SEPTIN6, SEPTIN2 and probably SEPTIN4 at the sperm a…	sp|O55131|SEPT7_MOUSE	sp|O55131|SEPT7_MOUSE Septin-7 OS=Mus musculus OX=10090 GN=Septin7 PE=1 SV=1	1	9	9	9	32.6	50.549	2611400	2478000	1994200	2361200	2007600	1843800	1983100	1.94483e+06	1.21409	0.0987796
O55137	Acyl-coenzyme A thioesterase 1	Acot1	FUNCTION: Acyl-CoA thioesterases are a group of enzymes that catalyze the hydrolysis of acyl-CoAs into free fatty acids and coenzyme A (CoASH), regulating intracellular levels of acyl-CoAs, free fatty acids and CoASH. More active towards saturated and unsaturated long chain fatty acyl-CoAs (C12-C20). {ECO:0000269|PubMed:11694534}.	sp|O55137|ACOT1_MOUSE;sp|Q32Q92|ACOT6_MOUSE	sp|O55137|ACOT1_MOUSE Acyl-coenzyme A thioesterase 1 OS=Mus musculus OX=10090 GN=Acot1 PE=1 SV=1	2	10	10	4	31.5	46.135	1119400	708260	4778300	2.20199e+06	1566500	3088400	2045500	2.23347e+06	0.985905	0.982761
O55142	60S ribosomal protein L35a	Rpl35a	FUNCTION: Required for the proliferation and viability of hematopoietic cells. Plays a role in 60S ribosomal subunit formation. The protein was found to bind to both initiator and elongator tRNAs and consequently was assigned to the P site or P and A site. {ECO:0000250}.	sp|O55142|RL35A_MOUSE	sp|O55142|RL35A_MOUSE 60S ribosomal protein L35a OS=Mus musculus OX=10090 GN=Rpl35a PE=1 SV=2	1	3	3	3	28.2	12.554	2037400	1333400	836790	1402530	4843500	709580	1684300	2412460	0.581369	0.479152
O55143	Sarcoplasmic/endoplasmic reticulum calcium ATPase 2	Atp2a2	FUNCTION: This magnesium-dependent enzyme catalyzes the hydrolysis of ATP coupled with the translocation of calcium from the cytosol to the sarcoplasmic reticulum lumen. Isoform SERCA2A is involved in the regulation of the contraction/relaxation cycle. Acts as a regulator of TNFSF11-mediated Ca(2+) signaling pathways via its interaction with TMEM64 which is critical for the TNFSF11-induced CREB1 …	sp|O55143|AT2A2_MOUSE;sp|Q8R429|AT2A1_MOUSE;sp|Q64518|AT2A3_MOUSE	sp|O55143|AT2A2_MOUSE Sarcoplasmic/endoplasmic reticulum calcium ATPase 2 OS=Mus musculus OX=10090 GN=Atp2a2 PE=1 SV=2	3	18	18	18	23.7	114.86	6425000	6496200	3876700	5599300	3993000	5386800	3612500	4.33077e+06	1.29291	0.280088
O55201	Transcription elongation factor SPT5	Supt5h	FUNCTION: Component of the DRB sensitivity-inducing factor complex (DSIF complex), which regulates mRNA processing and transcription elongation by RNA polymerase II. DSIF positively regulates mRNA capping by stimulating the mRNA guanylyltransferase activity of RNGTT/CAP1A. DSIF also acts cooperatively with the negative elongation factor complex (NELF complex) to enhance transcriptional pausing at…	sp|O55201|SPT5H_MOUSE	sp|O55201|SPT5H_MOUSE Transcription elongation factor SPT5 OS=Mus musculus OX=10090 GN=Supt5h PE=1 SV=1	1	8	8	8	12.2	120.66	458150	474900	439920	457657	490950	516920	450500	486123	0.941441	0.261756
O55222	Integrin-linked protein kinase	Ilk	FUNCTION: Receptor-proximal protein kinase regulating integrin-mediated signal transduction. May act as a mediator of inside-out integrin signaling. Focal adhesion protein part of the complex ILK-PINCH. This complex is considered to be one of the convergence points of integrin- and growth factor-signaling pathway. Could be implicated in mediating cell architecture, adhesion to integrin substrates…	sp|O55222|ILK_MOUSE	sp|O55222|ILK_MOUSE Integrin-linked protein kinase OS=Mus musculus OX=10090 GN=Ilk PE=1 SV=2	1	4	4	4	14.4	51.373	1138600	878270	1123700	1.04686e+06	993530	820550	829720	881267	1.1879	0.177793
O55229	Choline/ethanolamine kinase	Chkb	FUNCTION: Has a key role in phospholipid metabolism, and catalyzes the first step of phosphatidylethanolamine and phosphatidylcholine biosynthesis. {ECO:0000250|UniProtKB:Q9Y259}.	sp|O55229|CHKB_MOUSE	sp|O55229|CHKB_MOUSE Choline/ethanolamine kinase OS=Mus musculus OX=10090 GN=Chkb PE=1 SV=3	1	2	2	2	10.9	45.126	69409	67689	99224	78774	86555	57416	99963	81311.3	0.968795	0.883146
O55234	Proteasome subunit beta type-5	Psmb5	FUNCTION: Component of the 20S core proteasome complex involved in the proteolytic degradation of most intracellular proteins. This complex plays numerous essential roles within the cell by associating with different regulatory particles. Associated with two 19S regulatory particles, forms the 26S proteasome and thus participates in the ATP-dependent degradation of ubiquitinated proteins. The 26S…	sp|O55234|PSB5_MOUSE	sp|O55234|PSB5_MOUSE Proteasome subunit beta type-5 OS=Mus musculus OX=10090 GN=Psmb5 PE=1 SV=3	1	4	4	4	23.9	28.532	1469700	1945700	1736500	1717300	1637400	1154500	1602000	1.46463e+06	1.17251	0.290591
O55239	Nicotinamide N-methyltransferase	Nnmt	FUNCTION: Catalyzes the N-methylation of nicotinamide and other pyridines to form pyridinium ions. This activity is important for biotransformation of many drugs and xenobiotic compounds.	sp|O55239|NNMT_MOUSE	sp|O55239|NNMT_MOUSE Nicotinamide N-methyltransferase OS=Mus musculus OX=10090 GN=Nnmt PE=1 SV=1	1	5	5	5	33.3	29.597	1198200	1112700	545910	952270	656520	710450	641240	669403	1.42257	0.241172
O55242	Sigma non-opioid intracellular receptor 1	Sigmar1	FUNCTION: Functions in lipid transport from the endoplasmic reticulum and is involved in a wide array of cellular functions probably through regulation of the biogenesis of lipid microdomains at the plasma membrane (PubMed:12730355). Involved in the regulation of different receptors it plays a role in BDNF signaling and EGF signaling. Also regulates ion channels like the potassium channel and cou…	sp|O55242|SGMR1_MOUSE	sp|O55242|SGMR1_MOUSE Sigma non-opioid intracellular receptor 1 OS=Mus musculus OX=10090 GN=Sigmar1 PE=1 SV=1	1	3	3	3	28.7	25.25	642120	948490	551020	713877	585470	910040	665200	720237	0.99117	0.969213
O70131	Ninjurin-1	Ninj1	FUNCTION: Homophilic cell adhesion molecule that promotes axonal growth. May play a role in nerve regeneration and in the formation and function of other tissues. Cell adhesion requires divalent cations (By similarity). {ECO:0000250}.	sp|O70131|NINJ1_MOUSE	sp|O70131|NINJ1_MOUSE Ninjurin-1 OS=Mus musculus OX=10090 GN=Ninj1 PE=1 SV=1	1	1	1	1	7.9	16.555	214520	236040	93827	181462	223150	123580	138130	161620	1.12277	0.73219
O70133	ATP-dependent RNA helicase A	Dhx9	FUNCTION: Multifunctional ATP-dependent nucleic acid helicase that unwinds DNA and RNA in a 3' to 5' direction and that plays important roles in many processes, such as DNA replication, transcriptional activation, post-transcriptional RNA regulation, mRNA translation and RNA-mediated gene silencing. Requires a 3'-single-stranded tail as entry site for acid nuclei unwinding activities as well as t…	sp|O70133|DHX9_MOUSE	sp|O70133|DHX9_MOUSE ATP-dependent RNA helicase A OS=Mus musculus OX=10090 GN=Dhx9 PE=1 SV=2	1	15	15	15	16.2	149.47	2247400	2422200	1688300	2119300	2348700	2635600	2462700	2.48233e+06	0.853753	0.199603
O70172	Phosphatidylinositol 5-phosphate 4-kinase type-2 alpha	Pip4k2a	FUNCTION: Catalyzes the phosphorylation of phosphatidylinositol 5-phosphate (PtdIns5P) on the fourth hydroxyl of the myo-inositol ring, to form phosphatidylinositol 4,5-bisphosphate (PtdIns(4,5)P2). May exert its function by regulating the levels of PtdIns5P, which functions in the cytosol by increasing AKT activity and in the nucleus signals through ING2. May regulate the pool of cytosolic PtdIn…	sp|O70172|PI42A_MOUSE	sp|O70172|PI42A_MOUSE Phosphatidylinositol 5-phosphate 4-kinase type-2 alpha OS=Mus musculus OX=10090 GN=Pip4k2a PE=1 SV=1	1	3	3	2	10.1	46.151	111240	144750	174110	143367	18382	124090	60416	67629.3	2.11989	0.10113
O70194	Eukaryotic translation initiation factor 3 subunit D	Eif3d	FUNCTION: mRNA cap-binding component of the eukaryotic translation initiation factor 3 (eIF-3) complex, a complex required for several steps in the initiation of protein synthesis of a specialized repertoire of mRNAs. The eIF-3 complex associates with the 40S ribosome and facilitates the recruitment of eIF-1, eIF-1A, eIF-2:GTP:methionyl-tRNAi and eIF-5 to form the 43S pre-initiation complex (43S …	sp|O70194|EIF3D_MOUSE	sp|O70194|EIF3D_MOUSE Eukaryotic translation initiation factor 3 subunit D OS=Mus musculus OX=10090 GN=Eif3d PE=1 SV=2	1	8	8	8	25.9	63.988	2126400	2442300	1700200	2.08963e+06	1533000	1989600	1470200	1.66427e+06	1.25559	0.19057
O70251	Elongation factor 1-beta	Eef1b	FUNCTION: EF-1-beta and EF-1-delta stimulate the exchange of GDP bound to EF-1-alpha to GTP. {ECO:0000250}.	sp|O70251|EF1B_MOUSE	sp|O70251|EF1B_MOUSE Elongation factor 1-beta OS=Mus musculus OX=10090 GN=Eef1b PE=1 SV=5	1	5	5	5	25.3	24.693	5174300	4040900	4469700	4.56163e+06	5275900	5473800	4687600	5.14577e+06	0.886483	0.223697
O70252	Heme oxygenase 2	Hmox2	FUNCTION: Heme oxygenase cleaves the heme ring at the alpha methene bridge to form biliverdin. Biliverdin is subsequently converted to bilirubin by biliverdin reductase. Under physiological conditions, the activity of heme oxygenase is highest in the spleen, where senescent erythrocytes are sequestrated and destroyed. Heme oxygenase 2 could be implicated in the production of carbon monoxide in br…	sp|O70252|HMOX2_MOUSE	sp|O70252|HMOX2_MOUSE Heme oxygenase 2 OS=Mus musculus OX=10090 GN=Hmox2 PE=1 SV=1	1	8	8	8	35.9	35.738	1118300	1234900	798220	1.05047e+06	999720	816690	997920	938110	1.11978	0.478718
O70274	Protein tyrosine phosphatase type IVA 2	Ptp4a2	FUNCTION: Protein tyrosine phosphatase which stimulates progression from G1 into S phase during mitosis. Inhibits geranylgeranyl transferase type II activity by blocking the association between RABGGTA and RABGGTB (By similarity). {ECO:0000250}.	sp|O70274|TP4A2_MOUSE;sp|Q63739|TP4A1_MOUSE	sp|O70274|TP4A2_MOUSE Protein tyrosine phosphatase type IVA 2 OS=Mus musculus OX=10090 GN=Ptp4a2 PE=1 SV=1;sp|Q63739|TP4A1_MOUSE Protein tyrosine phosphatase type IVA 1 OS=Mus musculus OX=10090 GN=Ptp4a1 PE=1 SV=1	2	2	2	2	16.2	19.127	46123	43266	524670	204686	31601	107920	400650	180057	1.13679	0.90586
O70309	Integrin beta-5	Itgb5	FUNCTION: Integrin alpha-V/beta-5 (ITGAV:ITGB5) is a receptor for fibronectin. It recognizes the sequence R-G-D in its ligand.	sp|O70309|ITB5_MOUSE	sp|O70309|ITB5_MOUSE Integrin beta-5 OS=Mus musculus OX=10090 GN=Itgb5 PE=1 SV=2	1	3	3	3	6.8	87.908	41686	44930	30348	38988	43038	76604	40966	53536	0.728258	0.304663
O70310	Glycylpeptide N-tetradecanoyltransferase 1	Nmt1	FUNCTION: Adds a myristoyl group to the N-terminal glycine residue of certain cellular and viral proteins. Required for normal embryogenesis. {ECO:0000269|PubMed:15753093}.	sp|O70310|NMT1_MOUSE	sp|O70310|NMT1_MOUSE Glycylpeptide N-tetradecanoyltransferase 1 OS=Mus musculus OX=10090 GN=Nmt1 PE=1 SV=1	1	9	9	7	29.2	56.888	1897100	1635800	1515500	1682800	1902100	1404000	1998400	1.76817e+06	0.95172	0.712733
O70311	Glycylpeptide N-tetradecanoyltransferase 2	Nmt2	FUNCTION: Adds a myristoyl group to the N-terminal glycine residue of certain cellular and viral proteins. {ECO:0000250|UniProtKB:O60551}.	sp|O70311|NMT2_MOUSE	sp|O70311|NMT2_MOUSE Glycylpeptide N-tetradecanoyltransferase 2 OS=Mus musculus OX=10090 GN=Nmt2 PE=1 SV=1	1	4	2	2	12.1	60.484	64533	89736	117540	90603	114890	120770	115530	117063	0.773966	0.161326
O70318	Band 4.1-like protein 2	Epb41l2	FUNCTION: Required for dynein-dynactin complex and NUMA1 recruitment at the mitotic cell cortex during anaphase. {ECO:0000250|UniProtKB:O43491}.	sp|O70318|E41L2_MOUSE	sp|O70318|E41L2_MOUSE Band 4.1-like protein 2 OS=Mus musculus OX=10090 GN=Epb41l2 PE=1 SV=2	1	7	7	6	10.4	109.94	298790	472810	362700	378100	250800	555010	297590	367800	1.028	0.928187
O70325	Phospholipid hydroperoxide glutathione peroxidase	Gpx4	FUNCTION: Essential antioxidant peroxidase that directly reduces phospholipid hydroperoxide even if they are incorporated in membranes and lipoproteins (PubMed:29290465). Can also reduce fatty acid hydroperoxide, cholesterol hydroperoxide and thymine hydroperoxide (By similarity). Plays a key role in protecting cells from oxidative damage by preventing membrane lipid peroxidation (PubMed:12566075…	sp|O70325|GPX4_MOUSE	sp|O70325|GPX4_MOUSE Phospholipid hydroperoxide glutathione peroxidase OS=Mus musculus OX=10090 GN=Gpx4 PE=1 SV=4	1	4	4	4	25.4	22.228	1369400	1056500	1050600	1.15883e+06	800720	1007400	833260	880460	1.31617	0.0869112
O70370	Cathepsin S	Ctss	FUNCTION: Thiol protease. Key protease responsible for the removal of the invariant chain from MHC class II molecules. The bond-specificity of this proteinase is in part similar to the specificities of cathepsin L.	sp|O70370|CATS_MOUSE	sp|O70370|CATS_MOUSE Cathepsin S OS=Mus musculus OX=10090 GN=Ctss PE=1 SV=2	1	5	5	5	27.6	38.474	738140	796920	649130	728063	572250	952550	635560	720120	1.01103	0.952472
O70378	ER membrane protein complex subunit 8	Emc8		sp|O70378|EMC8_MOUSE	sp|O70378|EMC8_MOUSE ER membrane protein complex subunit 8 OS=Mus musculus OX=10090 GN=Emc8 PE=1 SV=1	1	3	3	3	25.1	23.348	512210	487290	454700	484733	385170	618110	503680	502320	0.964989	0.812122
O70404	Vesicle-associated membrane protein 8	Vamp8	FUNCTION: SNAREs, soluble N-ethylmaleimide-sensitive factor-attachment protein receptors, are essential proteins for fusion of cellular membranes. SNAREs localized on opposing membranes assemble to form a trans-SNARE complex, an extended, parallel four alpha-helical bundle that drives membrane fusion. VAMP8 is a SNARE involved in autophagy through the direct control of autophagosome membrane fusi…	sp|O70404|VAMP8_MOUSE	sp|O70404|VAMP8_MOUSE Vesicle-associated membrane protein 8 OS=Mus musculus OX=10090 GN=Vamp8 PE=1 SV=1	1	1	1	1	13.9	11.451	25097	121060	104140	83432.3	155610	213340	120850	163267	0.511019	0.116844
O70435	Proteasome subunit alpha type-3	Psma3	FUNCTION: Component of the 20S core proteasome complex involved in the proteolytic degradation of most intracellular proteins. This complex plays numerous essential roles within the cell by associating with different regulatory particles. Associated with two 19S regulatory particles, forms the 26S proteasome and thus participates in the ATP-dependent degradation of ubiquitinated proteins. The 26S…	sp|O70435|PSA3_MOUSE	sp|O70435|PSA3_MOUSE Proteasome subunit alpha type-3 OS=Mus musculus OX=10090 GN=Psma3 PE=1 SV=3	1	8	8	8	34.1	28.405	2356700	2724400	3139300	2.74013e+06	2539400	3555300	2647000	2913900	0.940366	0.681674
O70451	Monocarboxylate transporter 2	Slc16a7	FUNCTION: Proton-coupled monocarboxylate transporter. Catalyzes the rapid transport across the plasma membrane of many monocarboxylates such as lactate, pyruvate, branched-chain oxo acids derived from leucine, valine and isoleucine, and the ketone bodies acetoacetate, beta-hydroxybutyrate and acetate. Functions as high-affinity pyruvate transporter. {ECO:0000269|PubMed:21792931}.	sp|O70451|MOT2_MOUSE	sp|O70451|MOT2_MOUSE Monocarboxylate transporter 2 OS=Mus musculus OX=10090 GN=Slc16a7 PE=1 SV=1	1	1	1	1	5.2	52.603	70417	23719	44288	46141.3	98227	21522	113340	77696.3	0.593868	0.372774
O70475	UDP-glucose 6-dehydrogenase	Ugdh	FUNCTION: Catalyzes the formation of UDP-alpha-D-glucuronate, a constituent of complex glycosaminoglycans (PubMed:9737970). Required for the biosynthesis of chondroitin sulfate and heparan sulfate. Required for embryonic development via its role in the biosynthesis of glycosaminoglycans (PubMed:14505572). {ECO:0000269|PubMed:14505572, ECO:0000269|PubMed:9737970}.	sp|O70475|UGDH_MOUSE	sp|O70475|UGDH_MOUSE UDP-glucose 6-dehydrogenase OS=Mus musculus OX=10090 GN=Ugdh PE=1 SV=1	1	15	15	15	46.5	54.831	7305400	6326000	7143000	6924800	6265800	10217000	8126900	8.20323e+06	0.844155	0.339853
O70481	E3 ubiquitin-protein ligase UBR1	Ubr1	FUNCTION: E3 ubiquitin-protein ligase which is a component of the N-end rule pathway. Recognizes and binds to proteins bearing specific N-terminal residues that are destabilizing according to the N-end rule, leading to their ubiquitination and subsequent degradation. May be involved in pancreatic homeostasis. Binds leucine and is a negative regulator of the leucine-mTOR signaling pathway, thereby…	sp|O70481|UBR1_MOUSE	sp|O70481|UBR1_MOUSE E3 ubiquitin-protein ligase UBR1 OS=Mus musculus OX=10090 GN=Ubr1 PE=1 SV=2	1	2	2	2	1.8	200.24	1107000	1208200	520860	945353	786810		3577500	2182155	0.43322	0.333767
O70492	Sorting nexin-3	Snx3	FUNCTION: Phosphoinositide-binding protein required for multivesicular body formation. Specifically binds phosphatidylinositol 3-phosphate (PtdIns(P3)). Also can bind phosphatidylinositol 4-phosphate (PtdIns(P4)), phosphatidylinositol 5-phosphate (PtdIns(P5)) and phosphatidylinositol 3,5-biphosphate (PtdIns(3,5)P2) (PubMed:19576982). Plays a role in protein transport between cellular compartments…	sp|O70492|SNX3_MOUSE	sp|O70492|SNX3_MOUSE Sorting nexin-3 OS=Mus musculus OX=10090 GN=Snx3 PE=1 SV=3	1	4	4	4	26.5	18.757	207080	134010	252280	197790	117250	258620	184520	186797	1.05885	0.847011
O70503	Very-long-chain 3-oxoacyl-CoA reductase	Hsd17b12	FUNCTION: Catalyzes the second of the four reactions of the long-chain fatty acids elongation cycle. This endoplasmic reticulum-bound enzymatic process, allows the addition of two carbons to the chain of long- and very long-chain fatty acids/VLCFAs per cycle. This enzyme has a 3-ketoacyl-CoA reductase activity, reducing 3-ketoacyl-CoA to 3-hydroxyacyl-CoA, within each cycle of fatty acid elongati…	sp|O70503|DHB12_MOUSE	sp|O70503|DHB12_MOUSE Very-long-chain 3-oxoacyl-CoA reductase OS=Mus musculus OX=10090 GN=Hsd17b12 PE=1 SV=1	1	8	8	8	34	34.741	7149200	7407900	5718800	6.75863e+06	5829500	9011900	5448300	6.76323e+06	0.99932	0.997231
O70566	Protein diaphanous homolog 2	Diaph2	FUNCTION: May be involved in oogenesis.	sp|O70566|DIAP2_MOUSE	sp|O70566|DIAP2_MOUSE Protein diaphanous homolog 2 OS=Mus musculus OX=10090 GN=Diaph2 PE=1 SV=2	1	4	4	4	6.1	124.87	319340	333790	252710	301947	257210	380070	253520	296933	1.01688	0.922651
O70570	Polymeric immunoglobulin receptor	Pigr	FUNCTION: This receptor binds polymeric IgA and IgM at the basolateral surface of epithelial cells. The complex is then transported across the cell to be secreted at the apical surface. During this process a cleavage occurs that separates the extracellular (known as the secretory component) from the transmembrane segment (By similarity). {ECO:0000250}.	sp|O70570|PIGR_MOUSE	sp|O70570|PIGR_MOUSE Polymeric immunoglobulin receptor OS=Mus musculus OX=10090 GN=Pigr PE=1 SV=1	1	6	6	6	14.3	84.998	205900	113760	252990	190883	386930	173160	382710	314267	0.607393	0.204853
O70572	Sphingomyelin phosphodiesterase 2	Smpd2	FUNCTION: Converts sphingomyelin to ceramide. Hydrolyze 1-acyl-2-lyso-sn-glycero-3-phosphocholine (lyso-PC) and 1-O-alkyl-2-lyso-sn-glycero-3-phosphocholine (lyso-platelet-activating factor). The physiological substrate seems to be Lyso-PAF (By similarity). {ECO:0000250}.	sp|O70572|NSMA_MOUSE	sp|O70572|NSMA_MOUSE Sphingomyelin phosphodiesterase 2 OS=Mus musculus OX=10090 GN=Smpd2 PE=1 SV=1	1	4	4	4	13.4	47.466	440350	485670	343600	423207	364660	313260	322330	333417	1.2693	0.115511
O70579	Peroxisomal membrane protein PMP34	Slc25a17	FUNCTION: Peroxisomal transporter for multiple cofactors like coenzyme A (CoA), flavin adenine dinucleotide (FAD), flavin mononucleotide (FMN) and nucleotide adenosine monophosphate (AMP), and to a lesser extent for nicotinamide adenine dinucleotide (NAD(+)), adenosine diphosphate (ADP) and adenosine 3',5'-diphosphate (PAP). May catalyze the transport of free CoA, FAD and NAD(+) from the cytosol …	sp|O70579|PM34_MOUSE	sp|O70579|PM34_MOUSE Peroxisomal membrane protein PMP34 OS=Mus musculus OX=10090 GN=Slc25a17 PE=1 SV=1	1	3	3	3	13	34.412	66792	40198	138840	81943.3	190640	166430	94552	150541	0.544327	0.171575
O70583	E3 ubiquitin-protein ligase Midline-1	Mid1	FUNCTION: Has E3 ubiquitin ligase activity towards IGBP1, promoting its monoubiquitination, which results in deprotection of the catalytic subunit of protein phosphatase PP2A, and its subsequent degradation by polyubiquitination. {ECO:0000250|UniProtKB:O15344}.	sp|O70583|TRI18_MOUSE	sp|O70583|TRI18_MOUSE E3 ubiquitin-protein ligase Midline-1 OS=Mus musculus OX=10090 GN=Mid1 PE=1 SV=2	1	1	1	1	1.9	76.135	72347	38703	15081	42043.7	20237	21276		20756.5	2.02557	0.394229
O70585	Dystrobrevin beta	Dtnb		sp|O70585|DTNB_MOUSE	sp|O70585|DTNB_MOUSE Dystrobrevin beta OS=Mus musculus OX=10090 GN=Dtnb PE=1 SV=3	1	3	3	3	9.1	74.398	109790	127260	69161	102070	89126	55518	101070	81904.7	1.24621	0.410384
O70589	Peripheral plasma membrane protein CASK	Cask	FUNCTION: Multidomain scaffolding protein with a role in synaptic transmembrane protein anchoring and ion channel trafficking. Contributes to neural development and regulation of gene expression via interaction with the transcription factor TBR1. Binds to cell-surface proteins, including amyloid precursor protein, neurexins, and syndecans. May mediate a link between the extracellular matrix and t…	sp|O70589|CSKP_MOUSE	sp|O70589|CSKP_MOUSE Peripheral plasma membrane protein CASK OS=Mus musculus OX=10090 GN=Cask PE=1 SV=2	1	7	7	7	10.7	105.11	527580	480280	718940	575600	682890	980690	618670	760750	0.756622	0.237076
O70591	Prefoldin subunit 2	Pfdn2	FUNCTION: Binds specifically to cytosolic chaperonin (c-CPN) and transfers target proteins to it. Binds to nascent polypeptide chain and promotes folding in an environment in which there are many competing pathways for nonnative proteins.	sp|O70591|PFD2_MOUSE	sp|O70591|PFD2_MOUSE Prefoldin subunit 2 OS=Mus musculus OX=10090 GN=Pfdn2 PE=1 SV=2	1	1	1	1	9.7	16.534	37605	35828	38888	37440.3	23482	58078	24939	35499.7	1.05467	0.872335
O88322	Nidogen-2	Nid2	FUNCTION: Cell adhesion glycoprotein. Might be involved in osteoblast differentiation. It probably has a role in cell-extracellular matrix interactions.	sp|O88322|NID2_MOUSE	sp|O88322|NID2_MOUSE Nidogen-2 OS=Mus musculus OX=10090 GN=Nid2 PE=1 SV=2	1	2	2	2	2.5	153.91	171900	119280	103480	131553	104130	185620	103270	131007	1.00417	0.988032
O88342	WD repeat-containing protein 1	Wdr1	FUNCTION: Induces disassembly of actin filaments in conjunction with ADF/cofilin family proteins (By similarity). Enhances cofilin-mediated actin severing (PubMed:25915128). Involved in cytokinesis. Involved in chemotactic cell migration by restricting lamellipodial membrane protrusions (By similarity). Involved in myocardium sarcomere organization. Required for cardiomyocyte growth at the postna…	sp|O88342|WDR1_MOUSE	sp|O88342|WDR1_MOUSE WD repeat-containing protein 1 OS=Mus musculus OX=10090 GN=Wdr1 PE=1 SV=3	1	15	15	15	49.8	66.406	3177400	3124300	3104700	3.13547e+06	2621600	3790800	2529100	2980500	1.05199	0.722493
O88343	Electrogenic sodium bicarbonate cotransporter 1	Slc4a4	FUNCTION: Electrogenic sodium/bicarbonate cotransporter with a Na(+):HCO3(-) stoichiometry varying from 1:2 to 1:3. May regulate bicarbonate influx/efflux at the basolateral membrane of cells and regulate intracellular pH. {ECO:0000250|UniProtKB:Q9Y6R1, ECO:0000269|PubMed:19033647}.; FUNCTION: [Isoform 2]: May have a higher activity than isoform 1. {ECO:0000250|UniProtKB:Q9Y6R1}.	sp|O88343|S4A4_MOUSE	sp|O88343|S4A4_MOUSE Electrogenic sodium bicarbonate cotransporter 1 OS=Mus musculus OX=10090 GN=Slc4a4 PE=1 SV=2	1	2	2	2	4.1	121.48	642030	497260	210540	449943	235930	281070	131260	216087	2.08224	0.156664
O88384	Vesicle transport through interaction with t-SNAREs homolog 1B	Vti1b	FUNCTION: V-SNARE that mediates vesicle transport pathways through interactions with t-SNAREs on the target membrane. These interactions are proposed to mediate aspects of the specificity of vesicle trafficking and to promote fusion of the lipid bilayers. {ECO:0000305|PubMed:15363411}.	sp|O88384|VTI1B_MOUSE	sp|O88384|VTI1B_MOUSE Vesicle transport through interaction with t-SNAREs homolog 1B OS=Mus musculus OX=10090 GN=Vti1b PE=1 SV=1	1	2	2	2	10.8	26.713	196440	197350	258960	217583	267150	221070	257380	248533	0.875469	0.283277
O88428	Bifunctional 3-phosphoadenosine 5-phosphosulfate synthase 2	Papss2	FUNCTION: Bifunctional enzyme with both ATP sulfurylase and APS kinase activity, which mediates two steps in the sulfate activation pathway. The first step is the transfer of a sulfate group to ATP to yield adenosine 5'-phosphosulfate (APS), and the second step is the transfer of a phosphate group from ATP to APS yielding 3'-phosphoadenylylsulfate (PAPS: activated sulfate donor used by sulfotrans…	sp|O88428|PAPS2_MOUSE	sp|O88428|PAPS2_MOUSE Bifunctional 3-phosphoadenosine 5-phosphosulfate synthase 2 OS=Mus musculus OX=10090 GN=Papss2 PE=1 SV=2	1	20	20	20	41.7	70.35	3616400	4001700	4676300	4.09813e+06	3960200	5321200	3868400	4.38327e+06	0.93495	0.638975
O88441	Metaxin-2	Mtx2	FUNCTION: Involved in transport of proteins into the mitochondrion. {ECO:0000269|PubMed:10381257}.	sp|O88441|MTX2_MOUSE	sp|O88441|MTX2_MOUSE Metaxin-2 OS=Mus musculus OX=10090 GN=Mtx2 PE=1 SV=1	1	6	6	6	28.9	29.758	756440	648010	956580	787010	981640	645750	860930	829440	0.948845	0.766489
O88451	Retinol dehydrogenase 7	Rdh7	FUNCTION: Acts on androgens and retinols, i.e. has steroid 3-alpha- and 17-beta-dehydrogenase and cis/trans-retinol catalytic activities. {ECO:0000269|PubMed:9651397}.	sp|O88451|RDH7_MOUSE	sp|O88451|RDH7_MOUSE Retinol dehydrogenase 7 OS=Mus musculus OX=10090 GN=Rdh7 PE=1 SV=1	1	14	14	6	39.2	35.66	16350000	17786000	15899000	1.66783e+07	8038000	14530000	14611000	12393000	1.34579	0.129642
O88455	7-dehydrocholesterol reductase	Dhcr7	FUNCTION: Production of cholesterol by reduction of C7-C8 double bond of 7-dehydrocholesterol (7-DHC). {ECO:0000269|PubMed:11230174}.	sp|O88455|DHCR7_MOUSE	sp|O88455|DHCR7_MOUSE 7-dehydrocholesterol reductase OS=Mus musculus OX=10090 GN=Dhcr7 PE=1 SV=1	1	1	1	1	4.7	53.918	462550	380130	945700	596127	1047600	148950	1398500	865017	0.68915	0.549393
O88456	Calpain small subunit 1	Capns1	FUNCTION: Regulatory subunit of the calcium-regulated non-lysosomal thiol-protease which catalyzes limited proteolysis of substrates involved in cytoskeletal remodeling and signal transduction.	sp|O88456|CPNS1_MOUSE	sp|O88456|CPNS1_MOUSE Calpain small subunit 1 OS=Mus musculus OX=10090 GN=Capns1 PE=1 SV=1	1	4	4	4	32.7	28.463	904300	783520	1106600	931473	1038900	1208700	905250	1050950	0.886316	0.406156
O88487	Cytoplasmic dynein 1 intermediate chain 2	Dync1i2	FUNCTION: Acts as one of several non-catalytic accessory components of the cytoplasmic dynein 1 complex that are thought to be involved in linking dynein to cargos and to adapter proteins that regulate dynein function. Cytoplasmic dynein 1 acts as a motor for the intracellular retrograde motility of vesicles and organelles along microtubules. The intermediate chains mediate the binding of dynein …	sp|O88487|DC1I2_MOUSE	sp|O88487|DC1I2_MOUSE Cytoplasmic dynein 1 intermediate chain 2 OS=Mus musculus OX=10090 GN=Dync1i2 PE=1 SV=1	1	7	7	7	19.6	68.393	908600	870460	851970	877010	662630	1024900	609270	765600	1.14552	0.444976
O88520	Leucine-rich repeat protein SHOC-2	Shoc2	FUNCTION: Regulatory subunit of protein phosphatase 1 (PP1c) that acts as a M-Ras/MRAS effector and participates in MAPK pathway activation. Upon M-Ras/MRAS activation, targets PP1c to specifically dephosphorylate the 'Ser-259' inhibitory site of RAF1 kinase and stimulate RAF1 activity at specialized signaling complexes. {ECO:0000250|UniProtKB:Q9UQ13}.	sp|O88520|SHOC2_MOUSE	sp|O88520|SHOC2_MOUSE Leucine-rich repeat protein SHOC-2 OS=Mus musculus OX=10090 GN=Shoc2 PE=1 SV=2	1	1	1	1	4.6	64.892	56096	57437	48400	53977.7		50106	33989	42047.5	1.28373	0.187826
O88522	NF-kappa-B essential modulator	Ikbkg	FUNCTION: Regulatory subunit of the IKK core complex which phosphorylates inhibitors of NF-kappa-B thus leading to the dissociation of the inhibitor/NF-kappa-B complex and ultimately the degradation of the inhibitor. Its binding to scaffolding polyubiquitin seems to play a role in IKK activation by multiple signaling receptor pathways. Also considered to be a mediator for TAX activation of NF-kap…	sp|O88522|NEMO_MOUSE	sp|O88522|NEMO_MOUSE NF-kappa-B essential modulator OS=Mus musculus OX=10090 GN=Ikbkg PE=1 SV=2	1	2	2	2	8	47.972	92599	77869	67928	79465.3	78623	76460	88807	81296.7	0.977473	0.832513
O88531	Palmitoyl-protein thioesterase 1	Ppt1	FUNCTION: Removes thioester-linked fatty acyl groups such as palmitate from modified cysteine residues in proteins or peptides during lysosomal degradation. Prefers acyl chain lengths of 14 to 18 carbons. {ECO:0000250|UniProtKB:P45478}.	sp|O88531|PPT1_MOUSE	sp|O88531|PPT1_MOUSE Palmitoyl-protein thioesterase 1 OS=Mus musculus OX=10090 GN=Ppt1 PE=1 SV=2	1	6	6	6	28.1	34.49	3129200	2114400	1274700	2.17277e+06	2343000	1925000	1779800	2.01593e+06	1.0778	0.794064
O88532	Zinc finger RNA-binding protein	Zfr	FUNCTION: Involved in postimplantation and gastrulation stages of development. Binds to DNA and RNA. Involved in the nucleocytoplasmic shuttling of STAU2 (By similarity). {ECO:0000250, ECO:0000269|PubMed:16277607}.	sp|O88532|ZFR_MOUSE	sp|O88532|ZFR_MOUSE Zinc finger RNA-binding protein OS=Mus musculus OX=10090 GN=Zfr PE=1 SV=2	1	2	2	2	2.8	116.86	174590	190770	166150	177170	172830	212660	137830	174440	1.01565	0.910431
O88533	Aromatic-L-amino-acid decarboxylase	Ddc	FUNCTION: Catalyzes the decarboxylation of L-3,4-dihydroxyphenylalanine (DOPA) to dopamine, L-5-hydroxytryptophan to serotonin and L-tryptophan to tryptamine.	sp|O88533|DDC_MOUSE	sp|O88533|DDC_MOUSE Aromatic-L-amino-acid decarboxylase OS=Mus musculus OX=10090 GN=Ddc PE=1 SV=1	1	10	10	10	33.1	53.873	2855100	2709900	2832700	2.79923e+06	3135300	3707400	3042600	3295100	0.849514	0.0801599
O88543	COP9 signalosome complex subunit 3	Cops3	FUNCTION: Component of the COP9 signalosome complex (CSN), a complex involved in various cellular and developmental processes (By similarity). The CSN complex is an essential regulator of the ubiquitin (Ubl) conjugation pathway by mediating the deneddylation of the cullin subunits of SCF-type E3 ligase complexes, leading to decrease the Ubl ligase activity of SCF-type complexes such as SCF, CSA o…	sp|O88543|CSN3_MOUSE	sp|O88543|CSN3_MOUSE COP9 signalosome complex subunit 3 OS=Mus musculus OX=10090 GN=Cops3 PE=1 SV=3	1	7	7	7	29.6	47.832	1167200	1270200	1045900	1161100	1228100	1311200	1761500	1433600	0.809919	0.200391
O88544	COP9 signalosome complex subunit 4	Cops4	FUNCTION: Component of the COP9 signalosome complex (CSN), a complex involved in various cellular and developmental processes (By similarity). The CSN complex is an essential regulator of the ubiquitin (Ubl) conjugation pathway by mediating the deneddylation of the cullin subunits of SCF-type E3 ligase complexes, leading to decrease the Ubl ligase activity of SCF-type complexes such as SCF, CSA o…	sp|O88544|CSN4_MOUSE	sp|O88544|CSN4_MOUSE COP9 signalosome complex subunit 4 OS=Mus musculus OX=10090 GN=Cops4 PE=1 SV=1	1	8	8	8	28.6	46.284	1186600	1416000	776700	1.12643e+06	998950	1933600	747190	1226580	0.918353	0.817513
O88545	COP9 signalosome complex subunit 6	Cops6	FUNCTION: Component of the COP9 signalosome complex (CSN), a complex involved in various cellular and developmental processes (By similarity). The CSN complex is an essential regulator of the ubiquitin (Ubl) conjugation pathway by mediating the deneddylation of the cullin subunits of SCF-type E3 ligase complexes, leading to decrease the Ubl ligase activity of SCF-type complexes such as SCF, CSA o…	sp|O88545|CSN6_MOUSE	sp|O88545|CSN6_MOUSE COP9 signalosome complex subunit 6 OS=Mus musculus OX=10090 GN=Cops6 PE=1 SV=1	1	6	6	6	29.9	35.88	739460	709090	1051800	833450	900410	969700	1194100	1.0214e+06	0.815985	0.253098
O88569	Heterogeneous nuclear ribonucleoproteins A2/B1	Hnrnpa2b1	FUNCTION: Heterogeneous nuclear ribonucleoprotein (hnRNP) that associates with nascent pre-mRNAs, packaging them into hnRNP particles. The hnRNP particle arrangement on nascent hnRNA is non-random and sequence-dependent and serves to condense and stabilize the transcripts and minimize tangling and knotting. Packaging plays a role in various processes such as transcription, pre-mRNA processing, RN…	sp|O88569|ROA2_MOUSE	sp|O88569|ROA2_MOUSE Heterogeneous nuclear ribonucleoproteins A2/B1 OS=Mus musculus OX=10090 GN=Hnrnpa2b1 PE=1 SV=2	1	16	16	15	54.7	37.402	11770000	10754000	8883700	1.04692e+07	9665800	11768000	10651000	1.06949e+07	0.978897	0.838934
O88587	Catechol O-methyltransferase	Comt	FUNCTION: Catalyzes the O-methylation, and thereby the inactivation, of catecholamine neurotransmitters and catechol hormones. Also shortens the biological half-lives of certain neuroactive drugs, like L-DOPA, alpha-methyl DOPA and isoproterenol. {ECO:0000269|PubMed:18794526}.	sp|O88587|COMT_MOUSE	sp|O88587|COMT_MOUSE Catechol O-methyltransferase OS=Mus musculus OX=10090 GN=Comt PE=1 SV=2	1	15	15	15	57.4	29.486	23512000	22994000	16191000	20899000	13324000	28939000	12462000	1.82417e+07	1.14567	0.673259
O88630	Golgi SNAP receptor complex member 1	Gosr1	FUNCTION: Involved in transport from the ER to the Golgi apparatus as well as in intra-Golgi transport. It belongs to a super-family of proteins called t-SNAREs or soluble NSF (N-ethylmaleimide-sensitive factor) attachment protein receptor. May play a protective role against hydrogen peroxide induced cytotoxicity under glutathione depleted conditions in neuronal cells by regulating the intracellu…	sp|O88630|GOSR1_MOUSE	sp|O88630|GOSR1_MOUSE Golgi SNAP receptor complex member 1 OS=Mus musculus OX=10090 GN=Gosr1 PE=1 SV=2	1	5	5	5	19.2	28.489	135930	130570	197910	154803	439630	152310	117990	236643	0.654163	0.476282
O88653	Ragulator complex protein LAMTOR3	Lamtor3	FUNCTION: As part of the Ragulator complex it is involved in amino acid sensing and activation of mTORC1, a signaling complex promoting cell growth in response to growth factors, energy levels, and amino acids. Activated by amino acids through a mechanism involving the lysosomal V-ATPase, the Ragulator functions as a guanine nucleotide exchange factor activating the small GTPases Rag. Activated R…	sp|O88653|LTOR3_MOUSE	sp|O88653|LTOR3_MOUSE Ragulator complex protein LAMTOR3 OS=Mus musculus OX=10090 GN=Lamtor3 PE=1 SV=1	1	3	3	3	49.2	13.553	369340	331030	243980	314783	206660	300520	211090	239423	1.31476	0.191996
O88668	Protein CREG1	Creg1	FUNCTION: May contribute to the transcriptional control of cell growth and differentiation. Antagonizes transcriptional activation and cellular transformation by the adenovirus E1A protein. The transcriptional control activity of cell growth requires interaction with IGF2R (By similarity). {ECO:0000250}.	sp|O88668|CREG1_MOUSE	sp|O88668|CREG1_MOUSE Protein CREG1 OS=Mus musculus OX=10090 GN=Creg1 PE=1 SV=1	1	2	2	2	13.2	24.452	827460	769120	880950	825843	840640	826160	356810	674537	1.22431	0.403621
O88685	26S proteasome regulatory subunit 6A	Psmc3	FUNCTION: Component of the 26S proteasome, a multiprotein complex involved in the ATP-dependent degradation of ubiquitinated proteins. This complex plays a key role in the maintenance of protein homeostasis by removing misfolded or damaged proteins, which could impair cellular functions, and by removing proteins whose functions are no longer required. Therefore, the proteasome participates in num…	sp|O88685|PRS6A_MOUSE	sp|O88685|PRS6A_MOUSE 26S proteasome regulatory subunit 6A OS=Mus musculus OX=10090 GN=Psmc3 PE=1 SV=2	1	11	11	11	36.7	49.548	2998700	3150800	2336700	2.82873e+06	2558600	2692000	2568300	2606300	1.08534	0.429896
O88696	ATP-dependent Clp protease proteolytic subunit, mitochondrial	Clpp	FUNCTION: Protease component of the Clp complex that cleaves peptides and various proteins in an ATP-dependent process. Has low peptidase activity in the absence of CLPX. The Clp complex can degrade CSN1S1, CSN2 and CSN3, as well as synthetic peptides (in vitro) and may be responsible for a fairly general and central housekeeping function rather than for the degradation of specific substrates. Cl…	sp|O88696|CLPP_MOUSE	sp|O88696|CLPP_MOUSE ATP-dependent Clp protease proteolytic subunit, mitochondrial OS=Mus musculus OX=10090 GN=Clpp PE=1 SV=1	1	1	1	1	6.6	29.8	298770	327140	126990	250967	79116	231570	56256	122314	2.05182	0.197324
O88697	Serine/threonine-protein kinase 16	Stk16	FUNCTION: Membrane-associated protein kinase that phosphorylates on serine and threonine residues. In vitro substrates include DRG1, ENO1 and EIF4EBP1. Also autophosphorylates (By similarity). May be involved in secretory vesicle trafficking or intracellular signaling. May have a role in regulating stromal-epithelial interactions that occur during ductal morphogenesis in the mammary gland. May be…	sp|O88697|STK16_MOUSE	sp|O88697|STK16_MOUSE Serine/threonine-protein kinase 16 OS=Mus musculus OX=10090 GN=Stk16 PE=1 SV=3	1	2	2	2	12.5	34.381	110630	113960	94565	106385	101800	161980	98009	120596	0.882158	0.545964
O88712	C-terminal-binding protein 1	Ctbp1	FUNCTION: Corepressor targeting diverse transcription regulators such as GLIS2 or BCL6. Has dehydrogenase activity. Involved in controlling the equilibrium between tubular and stacked structures in the Golgi complex. Functions in brown adipose tissue (BAT) differentiation. {ECO:0000269|PubMed:10369679, ECO:0000269|PubMed:10567582, ECO:0000269|PubMed:16326862, ECO:0000269|PubMed:18483224, ECO:0000…	sp|O88712|CTBP1_MOUSE	sp|O88712|CTBP1_MOUSE C-terminal-binding protein 1 OS=Mus musculus OX=10090 GN=Ctbp1 PE=1 SV=2	1	2	2	2	8.4	47.744	148830	155320	144490	149547	126860	170990	106750	134867	1.10885	0.48779
O88736	3-keto-steroid reductase/17-beta-hydroxysteroid dehydrogenase 7	Hsd17b7	FUNCTION: Responsible for the reduction of the keto group on the C-3 of sterols.	sp|O88736|DHB7_MOUSE	sp|O88736|DHB7_MOUSE 3-keto-steroid reductase/17-beta-hydroxysteroid dehydrogenase 7 OS=Mus musculus OX=10090 GN=Hsd17b7 PE=1 SV=1	1	6	6	6	25.7	37.316	1353000	837940	148160	779700	176280	258600	174400	203093	3.83912	0.174934
O88738	Baculoviral IAP repeat-containing protein 6	Birc6	FUNCTION: Anti-apoptotic protein which can regulate cell death by controlling caspases and by acting as an E3 ubiquitin-protein ligase. Has an unusual ubiquitin conjugation system in that it could combine in a single polypeptide, ubiquitin conjugating (E2) with ubiquitin ligase (E3) activity, forming a chimeric E2/E3 ubiquitin ligase. Its tragets include CASP9 and DIABLO/SMAC. Acts as an inhibito…	sp|O88738|BIRC6_MOUSE	sp|O88738|BIRC6_MOUSE Baculoviral IAP repeat-containing protein 6 OS=Mus musculus OX=10090 GN=Birc6 PE=1 SV=2	1	9	9	9	3.5	532.16	1274700	1321300	545370	1.04712e+06	1131300	958970	1082700	1.05766e+06	0.990041	0.969202
O88746	Target of Myb protein 1	Tom1	FUNCTION: May be involved in intracellular trafficking. Probable association with membranes.	sp|O88746|TOM1_MOUSE	sp|O88746|TOM1_MOUSE Target of Myb protein 1 OS=Mus musculus OX=10090 GN=Tom1 PE=1 SV=1	1	4	4	4	13	54.325	53434	21693	212840	95989	352740	286860	76202	238601	0.4023	0.235515
O88792	Junctional adhesion molecule A	F11r	FUNCTION: Seems to play a role in epithelial tight junction formation. Appears early in primordial forms of cell junctions and recruits PARD3 (PubMed:11447115). The association of the PARD6-PARD3 complex may prevent the interaction of PARD3 with JAM1, thereby preventing tight junction assembly (PubMed:11447115). Plays a role in regulating monocyte transmigration involved in integrity of epithelia…	sp|O88792|JAM1_MOUSE	sp|O88792|JAM1_MOUSE Junctional adhesion molecule A OS=Mus musculus OX=10090 GN=F11r PE=1 SV=2	1	2	2	2	13	32.423	49666	97215	70081	72320.7	94596		69901	82248.5	0.879295	0.654024
O88833	Cytochrome P450 4A10	Cyp4a10	FUNCTION: Cytochromes P450 are a group of heme-thiolate monooxygenases. In liver microsomes, this enzyme is involved in an NADPH-dependent electron transport pathway. It oxidizes a variety of structurally unrelated compounds, including steroids, fatty acids, and xenobiotics. {ECO:0000305}.	sp|O88833|CP4AA_MOUSE	sp|O88833|CP4AA_MOUSE Cytochrome P450 4A10 OS=Mus musculus OX=10090 GN=Cyp4a10 PE=1 SV=2	1	6	4	4	18.5	58.33	1099000	636500	1623000	1119500	836220	1113700	459090	803003	1.39414	0.407531
O88844	Isocitrate dehydrogenase [NADP] cytoplasmic	Idh1		sp|O88844|IDHC_MOUSE	sp|O88844|IDHC_MOUSE Isocitrate dehydrogenase [NADP] cytoplasmic OS=Mus musculus OX=10090 GN=Idh1 PE=1 SV=2	1	22	22	22	57	46.674	29424000	33381000	42896000	3.52337e+07	31912000	41137000	38126000	3.70583e+07	0.950762	0.724956
O88851	Putative hydrolase RBBP9	Rbbp9	FUNCTION: Serine hydrolase whose substrates have not been identified yet. May negatively regulate basal or autocrine TGF-beta signaling by suppressing SMAD2-SMAD3 phosphorylation. May play a role in the transformation process due to its capacity to confer resistance to the growth-inhibitory effects of TGF-beta through interaction with RB1 and the subsequent displacement of E2F1. {ECO:0000250|UniP…	sp|O88851|RBBP9_MOUSE	sp|O88851|RBBP9_MOUSE Putative hydrolase RBBP9 OS=Mus musculus OX=10090 GN=Rbbp9 PE=1 SV=2	1	5	5	5	46.8	20.911	1951500	994960	1076200	1.34089e+06	1064100	1436900	994140	1.16505e+06	1.15093	0.628027
O88876	Short-chain dehydrogenase/reductase 3	Dhrs3	FUNCTION: Catalyzes the reduction of all-trans-retinal to all-trans-retinol in the presence of NADPH. {ECO:0000250|UniProtKB:O75911}.	sp|O88876|DHRS3_MOUSE	sp|O88876|DHRS3_MOUSE Short-chain dehydrogenase/reductase 3 OS=Mus musculus OX=10090 GN=Dhrs3 PE=1 SV=2	1	2	2	2	10.6	33.652	622300	601560	622010	615290	640920	664500	414600	573340	1.07317	0.627553
O88952	Protein lin-7 homolog C	Lin7c	FUNCTION: Plays a role in establishing and maintaining the asymmetric distribution of channels and receptors at the plasma membrane of polarized cells. Forms membrane-associated multiprotein complexes that may regulate delivery and recycling of proteins to the correct membrane domains. The tripartite complex composed of LIN7 (LIN7A, LIN7B or LIN7C), CASK and APBA1 associates with the motor protei…	sp|O88952|LIN7C_MOUSE;sp|Q8JZS0|LIN7A_MOUSE;sp|O88951|LIN7B_MOUSE	sp|O88952|LIN7C_MOUSE Protein lin-7 homolog C OS=Mus musculus OX=10090 GN=Lin7c PE=1 SV=2;sp|Q8JZS0|LIN7A_MOUSE Protein lin-7 homolog A OS=Mus musculus OX=10090 GN=Lin7a PE=1 SV=2;sp|O88951|LIN7B_MOUSE Protein lin-7 homolog B OS=Mus musculus OX=10090 GN=Li	3	3	3	3	18.3	21.834	209080	186940	169430	188483	154280	319080	148600	207320	0.909142	0.757911
O88958	Glucosamine-6-phosphate isomerase 1	Gnpda1	FUNCTION: Seems to trigger calcium oscillations in mammalian eggs. These oscillations serve as the essential trigger for egg activation and early development of the embryo (By similarity). {ECO:0000250}.	sp|O88958|GNPI1_MOUSE	sp|O88958|GNPI1_MOUSE Glucosamine-6-phosphate isomerase 1 OS=Mus musculus OX=10090 GN=Gnpda1 PE=1 SV=3	1	2	2	2	11.1	32.549	61760	58644	120420	80274.7	278740		132070	205405	0.390812	0.130472
O88962	7-alpha-hydroxycholest-4-en-3-one 12-alpha-hydroxylase	Cyp8b1	FUNCTION: Involved in bile acid synthesis and is responsible for the conversion of 7 alpha-hydroxy-4-cholesten-3-one into 7 alpha, 12 alpha-dihydroxy-4-cholesten-3-one. Responsible for the balance between formation of cholic acid and chenodeoxycholic acid. Has a rather broad substrate specificity including a number of 7-alpha-hydroxylated C27 steroids. {ECO:0000250|UniProtKB:O02766}.	sp|O88962|CP8B1_MOUSE	sp|O88962|CP8B1_MOUSE 7-alpha-hydroxycholest-4-en-3-one 12-alpha-hydroxylase OS=Mus musculus OX=10090 GN=Cyp8b1 PE=1 SV=1	1	7	7	7	16	57.706	1124500	1306300	1671600	1.36747e+06	1575000	1387000	1697600	1553200	0.880419	0.371018
O88967	ATP-dependent zinc metalloprotease YME1L1	Yme1l1	FUNCTION: ATP-dependent metalloprotease that catalyzes the degradation of folded and unfolded proteins with a suitable degron sequence in the mitochondrial intermembrane region (By similarity). Plays an important role in regulating mitochondrial morphology and function by cleaving OPA1 at position S2, giving rise to a form of OPA1 that promotes maintenance of normal mitochondrial structure (PubMe…	sp|O88967|YMEL1_MOUSE	sp|O88967|YMEL1_MOUSE ATP-dependent zinc metalloprotease YME1L1 OS=Mus musculus OX=10090 GN=Yme1l1 PE=1 SV=1	1	2	2	2	4.9	80.027	44957	68209	33373	48846.3	209930	33101	30963	91331.3	0.534826	0.51916
O88986	2-amino-3-ketobutyrate coenzyme A ligase, mitochondrial	Gcat		sp|O88986|KBL_MOUSE	sp|O88986|KBL_MOUSE 2-amino-3-ketobutyrate coenzyme A ligase, mitochondrial OS=Mus musculus OX=10090 GN=Gcat PE=1 SV=2	1	12	12	12	48.3	44.93	4072700	4537100	3432900	4.01423e+06	4121400	3814400	4065800	4.00053e+06	1.00342	0.969223
O89001	Carboxypeptidase D	Cpd		sp|O89001|CBPD_MOUSE	sp|O89001|CBPD_MOUSE Carboxypeptidase D OS=Mus musculus OX=10090 GN=Cpd PE=1 SV=2	1	1	1	1	1.1	152.4	21191	36465	16814	24823.3	23001	24500		23750.5	1.04517	0.898148
O89017	Legumain	Lgmn	FUNCTION: Has a strict specificity for hydrolysis of asparaginyl bonds. Can also cleave aspartyl bonds slowly, especially under acidic conditions. May be involved in the processing of proteins for MHC class II antigen presentation in the lysosomal/endosomal system. Required for normal lysosomal protein degradation in renal proximal tubules. Required for normal degradation of internalized EGFR. Pl…	sp|O89017|LGMN_MOUSE	sp|O89017|LGMN_MOUSE Legumain OS=Mus musculus OX=10090 GN=Lgmn PE=1 SV=1	1	4	4	4	18.4	49.372	1269300	1648500	964830	1294210	1538200	1804600	1439000	1.59393e+06	0.81196	0.255211
O89023	Tripeptidyl-peptidase 1	Tpp1	FUNCTION: Lysosomal serine protease with tripeptidyl-peptidase I activity (PubMed:28464005). May act as a non-specific lysosomal peptidase which generates tripeptides from the breakdown products produced by lysosomal proteinases (By similarity). Requires substrates with an unsubstituted N-terminus (By similarity). {ECO:0000250|UniProtKB:O14773, ECO:0000269|PubMed:28464005}.	sp|O89023|TPP1_MOUSE	sp|O89023|TPP1_MOUSE Tripeptidyl-peptidase 1 OS=Mus musculus OX=10090 GN=Tpp1 PE=1 SV=2	1	3	3	3	6.2	61.341	2485500	2474700	1576600	2.17893e+06	3032200	2443100	1954200	2476500	0.879844	0.53007
O89051	Integral membrane protein 2B	Itm2b	FUNCTION: Plays a regulatory role in the processing of the amyloid-beta A4 precursor protein (APP) and acts as an inhibitor of the amyloid-beta peptide aggregation and fibrils deposition. Plays a role in the induction of neurite outgrowth. Functions as a protease inhibitor by blocking access of secretases to APP cleavage sites (By similarity). {ECO:0000250}.; FUNCTION: Mature BRI2 (mBRI2) functio…	sp|O89051|ITM2B_MOUSE	sp|O89051|ITM2B_MOUSE Integral membrane protein 2B OS=Mus musculus OX=10090 GN=Itm2b PE=1 SV=1	1	2	2	2	10.9	30.26	103250	88224	76165	89213	47471	168560	29341	81790.7	1.09075	0.875336
O89053	Coronin-1A	Coro1a	FUNCTION: May be a crucial component of the cytoskeleton of highly motile cells, functioning both in the invagination of large pieces of plasma membrane, as well as in forming protrusions of the plasma membrane involved in cell locomotion. In mycobacteria-infected cells, its retention on the phagosomal membrane prevents fusion between phagosomes and lysosomes. {ECO:0000269|PubMed:10338208}.	sp|O89053|COR1A_MOUSE	sp|O89053|COR1A_MOUSE Coronin-1A OS=Mus musculus OX=10090 GN=Coro1a PE=1 SV=5	1	5	5	5	20.6	50.989	438650	325940	245110	336567	314930	626400	252200	397843	0.845978	0.658579
O89079	Coatomer subunit epsilon	Cope	FUNCTION: The coatomer is a cytosolic protein complex that binds to dilysine motifs and reversibly associates with Golgi non-clathrin-coated vesicles, which further mediate biosynthetic protein transport from the ER, via the Golgi up to the trans Golgi network. The coatomer complex is required for budding from Golgi membranes, and is essential for the retrograde Golgi-to-ER transport of dilysine-…	sp|O89079|COPE_MOUSE	sp|O89079|COPE_MOUSE Coatomer subunit epsilon OS=Mus musculus OX=10090 GN=Cope PE=1 SV=3	1	8	8	8	45.5	34.567	1211000	1245700	1260100	1.23893e+06	1412000	1810300	1307700	1510000	0.820486	0.15284
O89086	RNA-binding protein 3	Rbm3	FUNCTION: Cold-inducible mRNA binding protein that enhances global protein synthesis at both physiological and mild hypothermic temperatures. Reduces the relative abundance of microRNAs, when overexpressed. Enhances phosphorylation of translation initiation factors and active polysome formation. {ECO:0000269|PubMed:15684048}.	sp|O89086|RBM3_MOUSE	sp|O89086|RBM3_MOUSE RNA-binding protein 3 OS=Mus musculus OX=10090 GN=Rbm3 PE=1 SV=1	1	2	2	2	32.7	16.604	409670	409890	434110	417890	138420	497730	422030	352727	1.18474	0.584334
O89106	Bis(5-adenosyl)-triphosphatase	Fhit	FUNCTION: Cleaves P(1)-P(3)-bis(5'-adenosyl) triphosphate (Ap3A) to yield AMP and ADP. Can also hydrolyze P(1)-P(4)-bis(5'-adenosyl) tetraphosphate (Ap4A), but has extremely low activity with ATP. Modulates transcriptional activation by CTNNB1 and thereby contributes to regulate the expression of genes essential for cell proliferation and survival, such as CCND1 and BIRC5. Plays a role in the ind…	sp|O89106|FHIT_MOUSE	sp|O89106|FHIT_MOUSE Bis(5-adenosyl)-triphosphatase OS=Mus musculus OX=10090 GN=Fhit PE=1 SV=3	1	2	2	2	20.7	17.234	157930	159300	148250	155160	125980	167300	120910	138063	1.12383	0.320737
O89110	Caspase-8	Casp8	FUNCTION: Most upstream protease of the activation cascade of caspases responsible for the TNFRSF6/FAS mediated and TNFRSF1A induced cell death. Binding to the adapter molecule FADD recruits it to either receptor. The resulting aggregate called death-inducing signaling complex (DISC) performs CASP8 proteolytic activation. The active dimeric enzyme is then liberated from the DISC and free to activ…	sp|O89110|CASP8_MOUSE	sp|O89110|CASP8_MOUSE Caspase-8 OS=Mus musculus OX=10090 GN=Casp8 PE=1 SV=1	1	4	4	4	10.2	55.356	644980	407070	654660	568903	935370	893890	539790	789683	0.72042	0.213451
O89112	Glutathione S-transferase LANCL1	Lancl1	FUNCTION: Functions as glutathione transferase (PubMed:25158856). Catalyzes conjugation of the glutathione (GSH) to artificial substrates 1-chloro-2,4-dinitrobenzene (CDNB) and p-nitrophenyl acetate (PubMed:25158856). Mitigates neuronal oxidative stress during normal postnatal development and in response to oxidative stresses probably through GSH antioxidant defense mechanism (PubMed:25158856). M…	sp|O89112|LANC1_MOUSE	sp|O89112|LANC1_MOUSE Glutathione S-transferase LANCL1 OS=Mus musculus OX=10090 GN=Lancl1 PE=1 SV=1	1	4	4	4	17.3	45.341	161340	182440	288600	210793	277280	106770	473190	285747	0.737693	0.543232
P00329	Alcohol dehydrogenase 1	Adh1		sp|P00329|ADH1_MOUSE	sp|P00329|ADH1_MOUSE Alcohol dehydrogenase 1 OS=Mus musculus OX=10090 GN=Adh1 PE=1 SV=2	1	15	15	15	57.9	39.771	65430000	71372000	89448000	7.54167e+07	96377000	84672000	101900000	9.43163e+07	0.799614	0.0990261
P00375	Dihydrofolate reductase	Dhfr	FUNCTION: Key enzyme in folate metabolism. Contributes to the de novo mitochondrial thymidylate biosynthesis pathway (PubMed:25980602). Catalyzes an essential reaction for de novo glycine and purine synthesis, and for DNA precursor synthesis (PubMed:25980602). Binds its own mRNA. {ECO:0000250|UniProtKB:P00374, ECO:0000269|PubMed:25980602}.	sp|P00375|DYR_MOUSE	sp|P00375|DYR_MOUSE Dihydrofolate reductase OS=Mus musculus OX=10090 GN=Dhfr PE=1 SV=3	1	1	1	1	12.8	21.606	66235	36309	192820	98454.7	116000	57200	93144	88781.3	1.10896	0.858606
P00397	Cytochrome c oxidase subunit 1	Mtco1	FUNCTION: Component of the cytochrome c oxidase, the last enzyme in the mitochondrial electron transport chain which drives oxidative phosphorylation. The respiratory chain contains 3 multisubunit complexes succinate dehydrogenase (complex II, CII), ubiquinol-cytochrome c oxidoreductase (cytochrome b-c1 complex, complex III, CIII) and cytochrome c oxidase (complex IV, CIV), that cooperate to tran…	sp|P00397|COX1_MOUSE	sp|P00397|COX1_MOUSE Cytochrome c oxidase subunit 1 OS=Mus musculus OX=10090 GN=Mtco1 PE=1 SV=2	1	2	2	2	8.9	56.909	627210	653800	913550	731520	773200	602560	679940	685233	1.06755	0.67875
P00405	Cytochrome c oxidase subunit 2	Mtco2	FUNCTION: Component of the cytochrome c oxidase, the last enzyme in the mitochondrial electron transport chain which drives oxidative phosphorylation. The respiratory chain contains 3 multisubunit complexes succinate dehydrogenase (complex II, CII), ubiquinol-cytochrome c oxidoreductase (cytochrome b-c1 complex, complex III, CIII) and cytochrome c oxidase (complex IV, CIV), that cooperate to tran…	sp|P00405|COX2_MOUSE	sp|P00405|COX2_MOUSE Cytochrome c oxidase subunit 2 OS=Mus musculus OX=10090 GN=Mtco2 PE=1 SV=1	1	6	6	6	41.9	25.976	14049000	13129000	13822000	1.36667e+07	14509000	15678000	17945000	16044000	0.851824	0.0854428
P00416	Cytochrome c oxidase subunit 3	mt-Co3	FUNCTION: Component of the cytochrome c oxidase, the last enzyme in the mitochondrial electron transport chain which drives oxidative phosphorylation. The respiratory chain contains 3 multisubunit complexes succinate dehydrogenase (complex II, CII), ubiquinol-cytochrome c oxidoreductase (cytochrome b-c1 complex, complex III, CIII) and cytochrome c oxidase (complex IV, CIV), that cooperate to tran…	sp|P00416|COX3_MOUSE	sp|P00416|COX3_MOUSE Cytochrome c oxidase subunit 3 OS=Mus musculus OX=10090 GN=mt-Co3 PE=1 SV=2	1	1	1	1	5.4	29.922	976810	1149600	1021900	1.04944e+06	930420	1111900	709640	917320	1.14402	0.357957
P00688	Pancreatic alpha-amylase	Amy2		sp|P00688|AMYP_MOUSE;sp|P00687|AMY1_MOUSE;CON__Q3MHH8	sp|P00688|AMYP_MOUSE Pancreatic alpha-amylase OS=Mus musculus OX=10090 GN=Amy2 PE=1 SV=2;sp|P00687|AMY1_MOUSE Alpha-amylase 1 OS=Mus musculus OX=10090 GN=Amy1 PE=1 SV=2	3	3	3	3	7.7	57.318	299640	342540	366560	336247	378840	508360	303370	396857	0.847275	0.390335
P00920	Carbonic anhydrase 2	Ca2	FUNCTION: Essential for bone resorption and osteoclast differentiation. Reversible hydration of carbon dioxide. Contributes to intracellular pH regulation in the duodenal upper villous epithelium during proton-coupled peptide absorption. Stimulates the chloride-bicarbonate exchange activity of SLC26A6. {ECO:0000269|PubMed:20150244}.	sp|P00920|CAH2_MOUSE	sp|P00920|CAH2_MOUSE Carbonic anhydrase 2 OS=Mus musculus OX=10090 GN=Ca2 PE=1 SV=4	1	8	8	8	45.4	29.032	2276200	1902000	2682500	2286900	3115100	3524000	1860400	2.83317e+06	0.807189	0.375969
P01027	Complement C3	C3	FUNCTION: C3 plays a central role in the activation of the complement system. Its processing by C3 convertase is the central reaction in both classical and alternative complement pathways. After activation C3b can bind covalently, via its reactive thioester, to cell surface carbohydrates or immune aggregates.; FUNCTION: Derived from proteolytic degradation of complement C3, C3a anaphylatoxin is a…	sp|P01027|CO3_MOUSE;CON__Q2UVX4	sp|P01027|CO3_MOUSE Complement C3 OS=Mus musculus OX=10090 GN=C3 PE=1 SV=3	2	42	42	42	37.3	186.48	15818000	13399000	6449200	1.18887e+07	7299000	8453300	5802700	7185000	1.65466	0.181423
P01029	Complement C4-B	C4b	FUNCTION: Non-enzymatic component of C3 and C5 convertases and thus essential for the propagation of the classical complement pathway. Covalently binds to immunoglobulins and immune complexes and enhances the solubilization of immune aggregates and the clearance of IC through CR1 on erythrocytes. Catalyzes the transacylation of the thioester carbonyl group to form ester bonds with carbohydrate an…	sp|P01029|CO4B_MOUSE;CON__P01030;CON__ENSEMBL:ENSBTAP00000007350	sp|P01029|CO4B_MOUSE Complement C4-B OS=Mus musculus OX=10090 GN=C4b PE=1 SV=3	3	23	23	23	24.1	192.91	2498200	2638200	1523600	2220000	1843300	2564200	1831500	2.07967e+06	1.06748	0.758432
P01638	Ig kappa chain V-V region L6 (Fragment)			sp|P01638|KV5A6_MOUSE	sp|P01638|KV5A6_MOUSE Ig kappa chain V-V region L6 (Fragment) OS=Mus musculus OX=10090 PE=4 SV=1	1	1	1	1	15.7	12.986	16360	132380	41575	63438.3	35659	194880	182200	137580	0.461103	0.298217
P01646	Ig kappa chain V-V region HP 123E6			sp|P01646|KV5AD_MOUSE;sp|P01645|KV5AC_MOUSE;sp|P01644|KV5AB_MOUSE	sp|P01646|KV5AD_MOUSE Ig kappa chain V-V region HP 123E6 OS=Mus musculus OX=10090 PE=1 SV=1;sp|P01645|KV5AC_MOUSE Ig kappa chain V-V region HP 93G7 OS=Mus musculus OX=10090 PE=1 SV=1;sp|P01644|KV5AB_MOUSE Ig kappa chain V-V region HP R16.7 OS=Mus musculus	3	1	1	1	19.4	11.989		32887	80869	56878	31019	30386	41214	34206.3	1.66279	0.306667
P01660	Ig kappa chain V-III region PC 3741/TEPC 111			sp|P01660|KV3A8_MOUSE;sp|P01668|KV3AG_MOUSE;sp|P01667|KV3AF_MOUSE;sp|P01655|KV3A2_MOUSE;sp|P01659|KV3A7_MOUSE;sp|P03977|KV3A4_MOUSE;sp|P01672|KV3AK_MOUSE;sp|P01669|KV3AH_MOUSE;sp|P01666|KV3AE_MOUSE;sp|P01663|KV3AB_MOUSE;sp|P01665|KV3AD_MOUSE;sp|P01664|KV3AC_MOUSE;sp|P01657|KV3A5_MOUSE;sp|P01656|KV3A3_MOUSE;sp|P01654|KV3A1_MOUSE;sp|P01662|KV3AA_MOUSE;sp|P01661|KV3A9_MOUSE	sp|P01660|KV3A8_MOUSE Ig kappa chain V-III region PC 3741/TEPC 111 OS=Mus musculus OX=10090 PE=1 SV=1;sp|P01668|KV3AG_MOUSE Ig kappa chain V-III region PC 7210 OS=Mus musculus OX=10090 PE=1 SV=1;sp|P01667|KV3AF_MOUSE Ig kappa chain V-III region PC 6308 OS=	17	2	2	1	38.7	12.099	27890	34482	34391	32254.3		39003	49040	44021.5	0.732695	0.0867236
P01750	Ig heavy chain V region 102			sp|P01750|HVM06_MOUSE	sp|P01750|HVM06_MOUSE Ig heavy chain V region 102 OS=Mus musculus OX=10090 PE=1 SV=1	1	1	1	1	11.1	12.866	35112	31837		33474.5	33615	97629	44004	58416	0.573036	0.402346
P01756	Ig heavy chain V region MOPC 104E			sp|P01756|HVM12_MOUSE;sp|P01757|HVM13_MOUSE;sp|P06330|HVM51_MOUSE	sp|P01756|HVM12_MOUSE Ig heavy chain V region MOPC 104E OS=Mus musculus OX=10090 PE=1 SV=1;sp|P01757|HVM13_MOUSE Ig heavy chain V region J558 OS=Mus musculus OX=10090 PE=1 SV=1;sp|P06330|HVM51_MOUSE Ig heavy chain V region AC38 205.12 OS=Mus musculus OX=10	3	1	1	1	16.2	12.983	434580	414180	565650	471470	213840	567410	211790	331013	1.42432	0.332025
P01831	Thy-1 membrane glycoprotein	Thy1	FUNCTION: May play a role in cell-cell or cell-ligand interactions during synaptogenesis and other events in the brain.	sp|P01831|THY1_MOUSE	sp|P01831|THY1_MOUSE Thy-1 membrane glycoprotein OS=Mus musculus OX=10090 GN=Thy1 PE=1 SV=1	1	1	1	1	9.3	18.08	120310	50799	39356	70155	65771	106860	49966	74199	0.945498	0.900763
P01837	Immunoglobulin kappa constant	Igkc		sp|P01837|IGKC_MOUSE	sp|P01837|IGKC_MOUSE Immunoglobulin kappa constant OS=Mus musculus OX=10090 GN=Igkc PE=1 SV=2	1	6	6	6	73.8	11.934	14008000	12858000	5418000	1.07613e+07	5281500	12757000	4451200	7.49657e+06	1.4355	0.435508
P01843	Ig lambda-1 chain C region			sp|P01843|LAC1_MOUSE	sp|P01843|LAC1_MOUSE Ig lambda-1 chain C region OS=Mus musculus OX=10090 PE=1 SV=1	1	3	3	3	51.4	11.575	208320	169830	107560	161903	118760	186850	213530	173047	0.935605	0.797881
P01845	Ig lambda-3 chain C region	Iglc3		sp|P01845|LAC3_MOUSE;sp|P01844|LAC2_MOUSE	sp|P01845|LAC3_MOUSE Ig lambda-3 chain C region OS=Mus musculus OX=10090 GN=Iglc3 PE=1 SV=1;sp|P01844|LAC2_MOUSE Ig lambda-2 chain C region OS=Mus musculus OX=10090 GN=Iglc2 PE=1 SV=1	2	1	1	1	17.3	11.371	24945	35605	15983	25511	14110	168860	83560	88843.3	0.287146	0.232996
P01864	Ig gamma-2A chain C region secreted form			sp|P01864|GCAB_MOUSE	sp|P01864|GCAB_MOUSE Ig gamma-2A chain C region secreted form OS=Mus musculus OX=10090 PE=1 SV=1	1	2	2	1	9.6	36.595	1338200	1194700	636830	1.05658e+06	852840	1673500	1566300	1.36421e+06	0.774495	0.41017
P01867	Ig gamma-2B chain C region	Igh-3		sp|P01867|IGG2B_MOUSE	sp|P01867|IGG2B_MOUSE Ig gamma-2B chain C region OS=Mus musculus OX=10090 GN=Igh-3 PE=1 SV=3	1	6	6	6	22.8	44.259	478320	762570	538100	592997	727060	865270	2110000	1234110	0.480506	0.225823
P01868	Ig gamma-1 chain C region secreted form	Ighg1		sp|P01868|IGHG1_MOUSE;sp|P01869|IGH1M_MOUSE	sp|P01868|IGHG1_MOUSE Ig gamma-1 chain C region secreted form OS=Mus musculus OX=10090 GN=Ighg1 PE=1 SV=1;sp|P01869|IGH1M_MOUSE Ig gamma-1 chain C region, membrane-bound form OS=Mus musculus OX=10090 GN=Ighg1 PE=1 SV=2	2	7	7	7	35.8	35.704	1816800	1366200	1294400	1.49247e+06	1582800	1260900	1383400	1.40903e+06	1.05921	0.680902
P01872	Immunoglobulin heavy constant mu	Ighm	FUNCTION: IgM antibodies play an important role in primary defense mechanisms. They have been shown to be involved in early recognition of external invaders like bacteria and viruses, cellular waste and modified self, as well as in recognition and elimination of precancerous and cancerous lesions (By similarity). {ECO:0000250}.	sp|P01872|IGHM_MOUSE	sp|P01872|IGHM_MOUSE Immunoglobulin heavy constant mu OS=Mus musculus OX=10090 GN=Ighm PE=1 SV=2	1	8	8	8	24.2	49.971	856890	730150	1712400	1.09981e+06	755180	1025600	2251700	1344160	0.818216	0.682076
P01878	Ig alpha chain C region		FUNCTION: Ig alpha is the major immunoglobulin class in body secretions. It may serve both to defend against local infection and to prevent access of foreign antigens to the general immunologic system.	sp|P01878|IGHA_MOUSE	sp|P01878|IGHA_MOUSE Ig alpha chain C region OS=Mus musculus OX=10090 PE=1 SV=1	1	5	5	5	33.4	36.875	1849300	1471300	945200	1.42193e+06	1678700	1043900	1844500	1.52237e+06	0.934028	0.793042
P01887	Beta-2-microglobulin	B2m	FUNCTION: Component of the class I major histocompatibility complex (MHC). Involved in the presentation of peptide antigens to the immune system.	sp|P01887|B2MG_MOUSE	sp|P01887|B2MG_MOUSE Beta-2-microglobulin OS=Mus musculus OX=10090 GN=B2m PE=1 SV=2	1	4	4	4	58	13.779	641650	443910	549350	544970	363950	284510	551150	399870	1.36287	0.211003
P01898	H-2 class I histocompatibility antigen, Q10 alpha chain	H2-Q10	FUNCTION: Involved in the presentation of foreign antigens to the immune system.	sp|P01898|HA10_MOUSE	sp|P01898|HA10_MOUSE H-2 class I histocompatibility antigen, Q10 alpha chain OS=Mus musculus OX=10090 GN=H2-Q10 PE=1 SV=3	1	5	5	3	20.9	37.251	1482200	1279400	1593500	1451700	1211100	1806800	1265900	1.42793e+06	1.01664	0.915808
P01899	H-2 class I histocompatibility antigen, D-B alpha chain	H2-D1	FUNCTION: Involved in the presentation of foreign antigens to the immune system.	sp|P01899|HA11_MOUSE;sp|P01897|HA1L_MOUSE	sp|P01899|HA11_MOUSE H-2 class I histocompatibility antigen, D-B alpha chain OS=Mus musculus OX=10090 GN=H2-D1 PE=1 SV=2	2	5	4	4	14.9	40.836	1423500	1454400	2361500	1.74647e+06	504290	2048300	358280	970290	1.79994	0.280175
P01901	H-2 class I histocompatibility antigen, K-B alpha chain	H2-K1	FUNCTION: Involved in the presentation of foreign antigens to the immune system.	sp|P01901|HA1B_MOUSE;sp|P04223|HA1K_MOUSE;sp|P14426|HA13_MOUSE;sp|P14428|HA1Q_MOUSE;sp|P03991|HA1W_MOUSE;sp|P14431|HA19_MOUSE;sp|P14429|HA17_MOUSE;sp|P01902|HA1D_MOUSE	sp|P01901|HA1B_MOUSE H-2 class I histocompatibility antigen, K-B alpha chain OS=Mus musculus OX=10090 GN=H2-K1 PE=1 SV=1	8	10	10	9	42.5	41.301	2337000	2550000	2223200	2.37007e+06	2587900	3486800	3259700	3.11147e+06	0.76172	0.0607443
P01942	Hemoglobin subunit alpha	Hba	FUNCTION: Involved in oxygen transport from the lung to the various peripheral tissues.	sp|P01942|HBA_MOUSE;sp|P06467|HBAZ_MOUSE	sp|P01942|HBA_MOUSE Hemoglobin subunit alpha OS=Mus musculus OX=10090 GN=Hba PE=1 SV=2	2	8	8	6	67.6	15.085	97061000	89418000	133000000	106493000	159420000	148080000	110280000	139260000	0.764706	0.177201
P02088	Hemoglobin subunit beta-1	Hbb-b1	FUNCTION: Involved in oxygen transport from the lung to the various peripheral tissues.	sp|P02088|HBB1_MOUSE;sp|P02089|HBB2_MOUSE;CON__Q3SX09;CON__P02070;sp|P02104|HBE_MOUSE	sp|P02088|HBB1_MOUSE Hemoglobin subunit beta-1 OS=Mus musculus OX=10090 GN=Hbb-b1 PE=1 SV=2;sp|P02089|HBB2_MOUSE Hemoglobin subunit beta-2 OS=Mus musculus OX=10090 GN=Hbb-b2 PE=1 SV=2	5	12	12	12	72.1	15.84	85323000	76950000	117810000	93361000	165400000	114260000	100370000	1.26677e+08	0.737002	0.227155
P84244	Histone H3.3	H3-3a	FUNCTION: Variant histone H3 which replaces conventional H3 in a wide range of nucleosomes in active genes. Constitutes the predominant form of histone H3 in non-dividing cells and is incorporated into chromatin independently of DNA synthesis. Deposited at sites of nucleosomal displacement throughout transcribed genes, suggesting that it represents an epigenetic imprint of transcriptionally activ…	sp|P84244|H33_MOUSE;sp|P02301|H3C_MOUSE	sp|P84244|H33_MOUSE Histone H3.3 OS=Mus musculus OX=10090 GN=H3-3a PE=1 SV=2;sp|P02301|H3C_MOUSE Histone H3.3C OS=Mus musculus OX=10090 GN=H3-5 PE=3 SV=3	2	4	4	1	38.2	15.328	9397700	11060000	10678000	1.03786e+07	24941000	14719000	8905200	16188400	0.641111	0.28526
P02463	Collagen alpha-1(IV) chain	Col4a1	FUNCTION: Type IV collagen is the major structural component of glomerular basement membranes (GBM), forming a 'chicken-wire' meshwork together with laminins, proteoglycans and entactin/nidogen. {ECO:0000305|PubMed:28424209}.; FUNCTION: Arresten, comprising the C-terminal NC1 domain, inhibits angiogenesis and tumor formation. The C-terminal half is found to possess the anti-angiogenic activity. S…	sp|P02463|CO4A1_MOUSE	sp|P02463|CO4A1_MOUSE Collagen alpha-1(IV) chain OS=Mus musculus OX=10090 GN=Col4a1 PE=1 SV=4	1	5	5	5	5.4	160.68	1728300	1473700	1348400	1516800	1121300	2384600	1809200	1771700	0.856127	0.541003
P02468	Laminin subunit gamma-1	Lamc1	FUNCTION: Binding to cells via a high affinity receptor, laminin is thought to mediate the attachment, migration and organization of cells into tissues during embryonic development by interacting with other extracellular matrix components.	sp|P02468|LAMC1_MOUSE	sp|P02468|LAMC1_MOUSE Laminin subunit gamma-1 OS=Mus musculus OX=10090 GN=Lamc1 PE=1 SV=2	1	9	9	9	10.3	177.3	364610	229320	263450	285793	291510	288010	361560	313693	0.91106	0.585921
P02798	Metallothionein-2	Mt2	FUNCTION: Metallothioneins have a high content of cysteine residues that bind various heavy metals; these proteins are transcriptionally regulated by both heavy metals and glucocorticoids.	sp|P02798|MT2_MOUSE	sp|P02798|MT2_MOUSE Metallothionein-2 OS=Mus musculus OX=10090 GN=Mt2 PE=1 SV=2	1	4	4	3	65.6	6.1153	1007200	583270	13065	534512	37527	57180	122110	72272.3	7.3958	0.185148
P02802	Metallothionein-1	Mt1	FUNCTION: Metallothioneins have a high content of cysteine residues that bind various heavy metals; these proteins are transcriptionally regulated by both heavy metals and glucocorticoids.	sp|P02802|MT1_MOUSE	sp|P02802|MT1_MOUSE Metallothionein-1 OS=Mus musculus OX=10090 GN=Mt1 PE=1 SV=1	1	4	4	3	68.9	6.0181	1269400	874790	12554	718915	42574	47369	91262	60401.7	11.9022	0.150918
P03888	NADH-ubiquinone oxidoreductase chain 1	Mtnd1	FUNCTION: Core subunit of the mitochondrial membrane respiratory chain NADH dehydrogenase (Complex I) that is believed to belong to the minimal assembly required for catalysis. Complex I functions in the transfer of electrons from NADH to the respiratory chain. The immediate electron acceptor for the enzyme is believed to be ubiquinone (By similarity). {ECO:0000250}.	sp|P03888|NU1M_MOUSE	sp|P03888|NU1M_MOUSE NADH-ubiquinone oxidoreductase chain 1 OS=Mus musculus OX=10090 GN=Mtnd1 PE=1 SV=3	1	2	2	2	9.1	36.059	2161500	2098200	1352100	1870600	1761200	1729700	1217500	1.56947e+06	1.19187	0.391858
P03921	NADH-ubiquinone oxidoreductase chain 5	Mtnd5	FUNCTION: Core subunit of the mitochondrial membrane respiratory chain NADH dehydrogenase (Complex I) that is believed to belong to the minimal assembly required for catalysis. Complex I functions in the transfer of electrons from NADH to the respiratory chain. The immediate electron acceptor for the enzyme is believed to be ubiquinone (By similarity). {ECO:0000250}.	sp|P03921|NU5M_MOUSE	sp|P03921|NU5M_MOUSE NADH-ubiquinone oxidoreductase chain 5 OS=Mus musculus OX=10090 GN=Mtnd5 PE=1 SV=3	1	2	2	2	5.9	68.474	371220	416680	277730	355210	237890	518830	162840	306520	1.15885	0.695768
P03953	Complement factor D	Cfd	FUNCTION: Factor D cleaves factor B when the latter is complexed with factor C3b, activating the C3bbb complex, which then becomes the C3 convertase of the alternate pathway. Its function is homologous to that of C1s in the classical pathway.	sp|P03953|CFAD_MOUSE	sp|P03953|CFAD_MOUSE Complement factor D OS=Mus musculus OX=10090 GN=Cfd PE=1 SV=1	1	2	2	2	13.5	28.057	79122	63427	85931	76160	62079	82840	66007	70308.7	1.08322	0.560001
P04117	Fatty acid-binding protein, adipocyte	Fabp4	FUNCTION: Lipid transport protein in adipocytes. Binds both long chain fatty acids and retinoic acid. Delivers long-chain fatty acids and retinoic acid to their cognate receptors in the nucleus. {ECO:0000269|PubMed:12077340, ECO:0000269|PubMed:16574478, ECO:0000269|PubMed:17516629}.	sp|P04117|FABP4_MOUSE	sp|P04117|FABP4_MOUSE Fatty acid-binding protein, adipocyte OS=Mus musculus OX=10090 GN=Fabp4 PE=1 SV=3	1	1	1	1	10.6	14.65	790370	350850	452610	531277	499140	1110600	639340	749693	0.708659	0.391761
P04186	Complement factor B	Cfb	FUNCTION: Factor B which is part of the alternate pathway of the complement system is cleaved by factor D into 2 fragments: Ba and Bb. Bb, a serine protease, then combines with complement factor 3b to generate the C3 or C5 convertase.	sp|P04186|CFAB_MOUSE;CON__Q3KUS7	sp|P04186|CFAB_MOUSE Complement factor B OS=Mus musculus OX=10090 GN=Cfb PE=1 SV=2	2	9	9	9	19.7	85.004	986970	1162500	827070	992180	901230	985700	1040800	975910	1.01667	0.88439
P04627	Serine/threonine-protein kinase A-Raf	Araf	FUNCTION: Involved in the transduction of mitogenic signals from the cell membrane to the nucleus. May also regulate the TOR signaling cascade (By similarity). {ECO:0000250}.	sp|P04627|ARAF_MOUSE	sp|P04627|ARAF_MOUSE Serine/threonine-protein kinase A-Raf OS=Mus musculus OX=10090 GN=Araf PE=1 SV=2	1	3	3	3	8.6	67.581	332600	281430	138810	250947	184180	365080	222370	257210	0.975649	0.941321
P04919	Band 3 anion transport protein	Slc4a1	FUNCTION: Functions both as a transporter that mediates electroneutral anion exchange across the cell membrane and as a structural protein. Major integral membrane glycoprotein of the erythrocyte membrane; required for normal flexibility and stability of the erythrocyte membrane and for normal erythrocyte shape via the interactions of its cytoplasmic domain with cytoskeletal proteins, glycolytic …	sp|P04919|B3AT_MOUSE	sp|P04919|B3AT_MOUSE Band 3 anion transport protein OS=Mus musculus OX=10090 GN=Slc4a1 PE=1 SV=1	1	7	7	7	11.1	103.13	2533000	3144900	3523600	3.06717e+06	2822600	4379800	746440	2.64961e+06	1.15759	0.721457
P04925	Major prion protein	Prnp	FUNCTION: Its primary physiological function is unclear. May play a role in neuronal development and synaptic plasticity. May be required for neuronal myelin sheath maintenance. May promote myelin homeostasis through acting as an agonist for ADGRG6 receptor. May play a role in iron uptake and iron homeostasis. Soluble oligomers are toxic to cultured neuroblastoma cells and induce apoptosis (in vi…	sp|P04925|PRIO_MOUSE	sp|P04925|PRIO_MOUSE Major prion protein OS=Mus musculus OX=10090 GN=Prnp PE=1 SV=2	1	1	1	1	4.7	27.977	43251	41814	23872	36312.3	42263	53299	41855	45805.7	0.792748	0.261881
P04939	Major urinary protein 3	Mup3	FUNCTION: Binds pheromones that are released from drying urine of males. These pheromones affect the sexual behavior of females.	sp|P04939|MUP3_MOUSE;sp|P11590|MUP4_MOUSE	sp|P04939|MUP3_MOUSE Major urinary protein 3 OS=Mus musculus OX=10090 GN=Mup3 PE=1 SV=1	2	9	5	5	53.8	21.464	795360	1002200	1602800	1.13345e+06	1197200	903540	1801500	1.30075e+06	0.871387	0.665021
P05063	Fructose-bisphosphate aldolase C	Aldoc		sp|P05063|ALDOC_MOUSE	sp|P05063|ALDOC_MOUSE Fructose-bisphosphate aldolase C OS=Mus musculus OX=10090 GN=Aldoc PE=1 SV=4	1	7	6	6	34.2	39.394	787700	862230	224050	624660	703770	542060	740690	662173	0.943348	0.867212
P05064	Fructose-bisphosphate aldolase A	Aldoa	FUNCTION: Plays a key role in glycolysis and gluconeogenesis. In addition, may also function as scaffolding protein (By similarity). {ECO:0000250}.	sp|P05064|ALDOA_MOUSE	sp|P05064|ALDOA_MOUSE Fructose-bisphosphate aldolase A OS=Mus musculus OX=10090 GN=Aldoa PE=1 SV=2	1	12	12	11	48.4	39.355	5326000	4288100	3177900	4264000	4289500	5490400	3818900	4.53293e+06	0.940671	0.752216
P05132	cAMP-dependent protein kinase catalytic subunit alpha	Prkaca	FUNCTION: Phosphorylates a large number of substrates in the cytoplasm and the nucleus (By similarity). Phosphorylates CDC25B, ABL1, NFKB1, CLDN3, PSMC5/RPT6, PJA2, RYR2, RORA, SOX9 and VASP (PubMed:10805756, PubMed:19223768). Regulates the abundance of compartmentalized pools of its regulatory subunits through phosphorylation of PJA2 which binds and ubiquitinates these subunits, leading to their…	sp|P05132|KAPCA_MOUSE	sp|P05132|KAPCA_MOUSE cAMP-dependent protein kinase catalytic subunit alpha OS=Mus musculus OX=10090 GN=Prkaca PE=1 SV=3	1	3	3	2	15.7	40.57	7788.7	218580	407030	211133	25416	96754	542280	221483	0.953268	0.960938
P05202	Aspartate aminotransferase, mitochondrial	Got2	FUNCTION: Catalyzes the irreversible transamination of the L-tryptophan metabolite L-kynurenine to form kynurenic acid (KA). As a member of the malate-aspartate shuttle, it has a key role in the intracellular NAD(H) redox balance. Is important for metabolite exchange between mitochondria and cytosol, and for amino acid metabolism. Facilitates cellular uptake of long-chain free fatty acids. {ECO:0…	sp|P05202|AATM_MOUSE	sp|P05202|AATM_MOUSE Aspartate aminotransferase, mitochondrial OS=Mus musculus OX=10090 GN=Got2 PE=1 SV=1	1	23	23	23	66	47.411	25654000	25732000	41079000	3.08217e+07	30483000	28177000	31221000	2.99603e+07	1.02875	0.876709
P05366	Serum amyloid A-1 protein	Saa1	FUNCTION: Major acute phase protein. {ECO:0000269|PubMed:9518179}.	sp|P05366|SAA1_MOUSE	sp|P05366|SAA1_MOUSE Serum amyloid A-1 protein OS=Mus musculus OX=10090 GN=Saa1 PE=1 SV=2	1	5	3	3	45.9	13.77	961640	863950	43586	623059	26009	97767	11897	45224.3	13.7771	0.119246
P05367	Serum amyloid A-2 protein	Saa2	FUNCTION: Major acute phase reactant. {ECO:0000250|UniProtKB:P05366}.	sp|P05367|SAA2_MOUSE	sp|P05367|SAA2_MOUSE Serum amyloid A-2 protein OS=Mus musculus OX=10090 GN=Saa2 PE=1 SV=1	1	12	12	10	61.5	13.622	1482600	1240800	120750	948050	657260	125320	339030	373870	2.53577	0.268359
P05555	Integrin alpha-M	Itgam	FUNCTION: Integrin ITGAM/ITGB2 is implicated in various adhesive interactions of monocytes, macrophages and granulocytes as well as in mediating the uptake of complement-coated particles and pathogens (By similarity). It is identical with CR-3, the receptor for the iC3b fragment of the third complement component. It probably recognizes the R-G-D peptide in C3b. Integrin ITGAM/ITGB2 is also a rece…	sp|P05555|ITAM_MOUSE	sp|P05555|ITAM_MOUSE Integrin alpha-M OS=Mus musculus OX=10090 GN=Itgam PE=1 SV=2	1	1	1	1	1.5	127.48	189050	136240	11004	112098	53405	64354	63955	60571.3	1.85068	0.385334
P05977	Myosin light chain 1/3, skeletal muscle isoform	Myl1	FUNCTION: Non-regulatory myosin light chain required for proper formation and/or maintenance of myofibers, and thus appropriate muscle function. {ECO:0000250|UniProtKB:P05976}.	sp|P05977|MYL1_MOUSE;sp|P09542|MYL3_MOUSE	sp|P05977|MYL1_MOUSE Myosin light chain 1/3, skeletal muscle isoform OS=Mus musculus OX=10090 GN=Myl1 PE=1 SV=2;sp|P09542|MYL3_MOUSE Myosin light chain 3 OS=Mus musculus OX=10090 GN=Myl3 PE=1 SV=4	2	1	1	1	8.5	20.594	614240	494580	308070	472297	270270	727400	272270	423313	1.11571	0.794813
P06151	L-lactate dehydrogenase A chain	Ldha		sp|P06151|LDHA_MOUSE;sp|P00342|LDHC_MOUSE	sp|P06151|LDHA_MOUSE L-lactate dehydrogenase A chain OS=Mus musculus OX=10090 GN=Ldha PE=1 SV=3	2	17	17	16	63.3	36.498	32965000	40429000	22229000	3.18743e+07	13247000	28049000	19968000	2.04213e+07	1.56084	0.167309
P06683	Complement component C9	C9	FUNCTION: Constituent of the membrane attack complex (MAC) that plays a key role in the innate and adaptive immune response by forming pores in the plasma membrane of target cells. C9 is the pore-forming subunit of the MAC. {ECO:0000250|UniProtKB:P02748}.	sp|P06683|CO9_MOUSE	sp|P06683|CO9_MOUSE Complement component C9 OS=Mus musculus OX=10090 GN=C9 PE=1 SV=2	1	2	2	2	4.9	62.002	33853	76057	50484	53464.7	26744	62017	88362	59041	0.905552	0.809556
P06684	Complement C5	C5	FUNCTION: Activation of C5 by a C5 convertase initiates the spontaneous assembly of the late complement components, C5-C9, into the membrane attack complex. C5b has a transient binding site for C6. The C5b-C6 complex is the foundation upon which the lytic complex is assembled.; FUNCTION: Derived from proteolytic degradation of complement C5, C5 anaphylatoxin is a mediator of local inflammatory pr…	sp|P06684|CO5_MOUSE	sp|P06684|CO5_MOUSE Complement C5 OS=Mus musculus OX=10090 GN=C5 PE=1 SV=2	1	9	9	9	8.5	188.88	502020	520560	318020	446867	399960	610100	370700	460253	0.970915	0.89929
P06797	Procathepsin L	Ctsl	FUNCTION: Thiol protease important for the overall degradation of proteins in lysosomes (Probable). Involved in the solubilization of cross-linked TG/thyroglobulin and in the subsequent release of thyroid hormone thyroxine (T4) by limited proteolysis of TG/thyroglobulin in the thyroid follicle lumen (PubMed:12782676). {ECO:0000269|PubMed:12782676, ECO:0000305}.	sp|P06797|CATL1_MOUSE	sp|P06797|CATL1_MOUSE Procathepsin L OS=Mus musculus OX=10090 GN=Ctsl PE=1 SV=2	1	2	2	2	14.1	37.547	316160	297210	164190	259187	125200	241550	212180	192977	1.3431	0.326122
P06800	Receptor-type tyrosine-protein phosphatase C	Ptprc	FUNCTION: Protein tyrosine-protein phosphatase required for T-cell activation through the antigen receptor. Acts as a positive regulator of T-cell coactivation upon binding to DPP4. The first PTPase domain has enzymatic activity, while the second one seems to affect the substrate specificity of the first one. Upon T-cell activation, recruits and dephosphorylates SKAP1 and FYN (By similarity). Dep…	sp|P06800|PTPRC_MOUSE	sp|P06800|PTPRC_MOUSE Receptor-type tyrosine-protein phosphatase C OS=Mus musculus OX=10090 GN=Ptprc PE=1 SV=4	1	2	2	2	2.8	144.84	66535	66199	38682	57138.7	28412	87700	48472	54861.3	1.04151	0.913563
P06801	NADP-dependent malic enzyme	Me1		sp|P06801|MAOX_MOUSE	sp|P06801|MAOX_MOUSE NADP-dependent malic enzyme OS=Mus musculus OX=10090 GN=Me1 PE=1 SV=2	1	17	17	17	48.4	63.953	2983600	4964300	10353000	6100300	8646900	9296500	9942800	9295400	0.656271	0.225789
P06909	Complement factor H	Cfh	FUNCTION: Glycoprotein that plays an essential role in maintaining a well-balanced immune response by modulating complement activation. Acts as a soluble inhibitor of complement, where its binding to self markers such as glycan structures prevents complement activation and amplification on cell surfaces. Accelerates the decay of the complement alternative pathway (AP) C3 convertase C3bBb, thus pr…	sp|P06909|CFAH_MOUSE	sp|P06909|CFAH_MOUSE Complement factor H OS=Mus musculus OX=10090 GN=Cfh PE=1 SV=2	1	29	29	29	36.1	139.14	6291500	5186000	3132600	4.87003e+06	3270400	3592400	3706700	3.52317e+06	1.38229	0.223014
P07091	Protein S100-A4	S100a4		sp|P07091|S10A4_MOUSE	sp|P07091|S10A4_MOUSE Protein S100-A4 OS=Mus musculus OX=10090 GN=S100a4 PE=1 SV=1	1	1	1	1	14.9	11.721	44378	71385	49720	55161	54903	108640	52161	71901.3	0.767176	0.45292
P07309	Transthyretin	Ttr	FUNCTION: Thyroid hormone-binding protein. Probably transports thyroxine from the bloodstream to the brain.	sp|P07309|TTHY_MOUSE	sp|P07309|TTHY_MOUSE Transthyretin OS=Mus musculus OX=10090 GN=Ttr PE=1 SV=1	1	4	4	4	39.5	15.776	5036200	5691800	7778000	6.16867e+06	4715300	6566600	4516400	5266100	1.17139	0.439804
P07356	Annexin A2	Anxa2	FUNCTION: Calcium-regulated membrane-binding protein whose affinity for calcium is greatly enhanced by anionic phospholipids. It binds two calcium ions with high affinity. May be involved in heat-stress response (By similarity). Inhibits PCSK9-enhanced LDLR degradation, probably reduces PCSK9 protein levels via a translational mechanism but also competes with LDLR for binding with PCSK9 (PubMed:2…	sp|P07356|ANXA2_MOUSE	sp|P07356|ANXA2_MOUSE Annexin A2 OS=Mus musculus OX=10090 GN=Anxa2 PE=1 SV=2	1	11	11	11	43.4	38.676	3470200	3149000	2796200	3.13847e+06	2594500	3966300	2787900	3.11623e+06	1.00713	0.964598
P07724	Albumin	Alb	FUNCTION: Binds water, Ca(2+), Na(+), K(+), fatty acids, hormones, bilirubin and drugs. Its main function is the regulation of the colloidal osmotic pressure of blood. Major zinc transporter in plasma, typically binds about 80% of all plasma zinc (By similarity). Major calcium and magnesium transporter in plasma, binds approximately 45% of circulating calcium and magnesium in plasma (By similarit…	sp|P07724|ALBU_MOUSE;CON__P02768-1	sp|P07724|ALBU_MOUSE Albumin OS=Mus musculus OX=10090 GN=Alb PE=1 SV=3	2	46	46	45	78.5	68.692	93205000	92485000	132730000	106140000	100620000	134980000	96190000	1.10597e+08	0.959703	0.817481
P07742	Ribonucleoside-diphosphate reductase large subunit	Rrm1	FUNCTION: Provides the precursors necessary for DNA synthesis. Catalyzes the biosynthesis of deoxyribonucleotides from the corresponding ribonucleotides.	sp|P07742|RIR1_MOUSE	sp|P07742|RIR1_MOUSE Ribonucleoside-diphosphate reductase large subunit OS=Mus musculus OX=10090 GN=Rrm1 PE=1 SV=2	1	4	4	4	9	90.209	143380	104200	151230	132937	107350	153060	263130	174513	0.761757	0.439333
P07759	Serine protease inhibitor A3K	Serpina3k	FUNCTION: Contrapsin inhibits trypsin-like proteases. {ECO:0000269|PubMed:6214866, ECO:0000269|PubMed:6224776}.	sp|P07759|SPA3K_MOUSE	sp|P07759|SPA3K_MOUSE Serine protease inhibitor A3K OS=Mus musculus OX=10090 GN=Serpina3k PE=1 SV=2	1	10	10	4	35.4	46.879	7178700	6930400	7291800	7.13363e+06	9227600	6549200	9883200	8.55333e+06	0.834018	0.238402
P07901	Heat shock protein HSP 90-alpha	Hsp90aa1	FUNCTION: Molecular chaperone that promotes the maturation, structural maintenance and proper regulation of specific target proteins involved for instance in cell cycle control and signal transduction. Undergoes a functional cycle that is linked to its ATPase activity which is essential for its chaperone activity. This cycle probably induces conformational changes in the client proteins, thereby …	sp|P07901|HS90A_MOUSE	sp|P07901|HS90A_MOUSE Heat shock protein HSP 90-alpha OS=Mus musculus OX=10090 GN=Hsp90aa1 PE=1 SV=4	1	35	21	21	44.6	84.787	21012000	19861000	16442000	19105000	20916000	21474000	19431000	20607000	0.927112	0.373804
P08003	Protein disulfide-isomerase A4	Pdia4		sp|P08003|PDIA4_MOUSE	sp|P08003|PDIA4_MOUSE Protein disulfide-isomerase A4 OS=Mus musculus OX=10090 GN=Pdia4 PE=1 SV=3	1	23	23	23	46.2	71.982	15313000	16334000	8567600	1.34049e+07	7239700	11667000	7712500	8.87307e+06	1.51074	0.182331
P08030	Adenine phosphoribosyltransferase	Aprt	FUNCTION: Catalyzes a salvage reaction resulting in the formation of AMP, that is energically less costly than de novo synthesis.	sp|P08030|APT_MOUSE	sp|P08030|APT_MOUSE Adenine phosphoribosyltransferase OS=Mus musculus OX=10090 GN=Aprt PE=1 SV=2	1	4	4	4	33.9	19.724	988850	969710	530130	829563	754360	870370	451780	692170	1.1985	0.519874
P08032	Spectrin alpha chain, erythrocytic 1	Spta1	FUNCTION: Spectrin is the major constituent of the cytoskeletal network underlying the erythrocyte plasma membrane. It associates with band 4.1 and actin to form the cytoskeletal superstructure of the erythrocyte plasma membrane.	sp|P08032|SPTA1_MOUSE	sp|P08032|SPTA1_MOUSE Spectrin alpha chain, erythrocytic 1 OS=Mus musculus OX=10090 GN=Spta1 PE=1 SV=3	1	12	12	12	8.6	279.86	511240	435020	470800	472353	263340	638670	285220	395743	1.19359	0.56895
P08071	Lactotransferrin	Ltf	FUNCTION: Transferrins are iron binding transport proteins which can bind two Fe(3+) ions in association with the binding of an anion, usually bicarbonate.; FUNCTION: Lactotransferrin is a major iron-binding and multifunctional protein found in exocrine fluids such as breast milk and mucosal secretions. Has antimicrobial activity. Antimicrobial properties may include bacteriostasis, which is rela…	sp|P08071|TRFL_MOUSE	sp|P08071|TRFL_MOUSE Lactotransferrin OS=Mus musculus OX=10090 GN=Ltf PE=1 SV=4	1	12	12	12	26.4	77.837	2837300	2288600	638480	1921460	651590	1592200	921060	1054950	1.82138	0.293694
P08103	Tyrosine-protein kinase HCK	Hck	FUNCTION: Non-receptor tyrosine-protein kinase found in hematopoietic cells that transmits signals from cell surface receptors and plays an important role in the regulation of innate immune responses, including neutrophil, monocyte, macrophage and mast cell functions, phagocytosis, cell survival and proliferation, cell adhesion and migration. Acts downstream of receptors that bind the Fc region o…	sp|P08103|HCK_MOUSE	sp|P08103|HCK_MOUSE Tyrosine-protein kinase HCK OS=Mus musculus OX=10090 GN=Hck PE=1 SV=4	1	1	1	1	3.2	59.129	39503	37432	25631	34188.7	25101	38132		31616.5	1.08136	0.750963
P08113	Endoplasmin	Hsp90b1	FUNCTION: Molecular chaperone that functions in the processing and transport of secreted proteins (PubMed:20865800). When associated with CNPY3, required for proper folding of Toll-like receptors (PubMed:20865800). Functions in endoplasmic reticulum associated degradation (ERAD) (By similarity). Has ATPase activity (PubMed:20865800). {ECO:0000250|UniProtKB:P14625, ECO:0000269|PubMed:20865800}.	sp|P08113|ENPL_MOUSE	sp|P08113|ENPL_MOUSE Endoplasmin OS=Mus musculus OX=10090 GN=Hsp90b1 PE=1 SV=2	1	34	32	32	48.5	92.475	32869000	33369000	23080000	2.97727e+07	24715000	30114000	23994000	2.62743e+07	1.13315	0.416722
P08122	Collagen alpha-2(IV) chain	Col4a2	FUNCTION: Type IV collagen is the major structural component of glomerular basement membranes (GBM), forming a 'chicken-wire' meshwork together with laminins, proteoglycans and entactin/nidogen. {ECO:0000269|PubMed:3597383}.; FUNCTION: Canstatin, a cleavage product corresponding to the collagen alpha 2(IV) NC1 domain, possesses both anti-angiogenic and anti-tumor cell activity. It inhibits prolif…	sp|P08122|CO4A2_MOUSE	sp|P08122|CO4A2_MOUSE Collagen alpha-2(IV) chain OS=Mus musculus OX=10090 GN=Col4a2 PE=1 SV=4	1	5	5	5	4.7	167.32	1014100	849830	711670	858533	705380	962350	916800	861510	0.996545	0.981072
P08207	Protein S100-A10	S100a10	FUNCTION: Because S100A10 induces the dimerization of ANXA2/p36, it may function as a regulator of protein phosphorylation in that the ANXA2 monomer is the preferred target (in vitro) of tyrosine-specific kinase.	sp|P08207|S10AA_MOUSE	sp|P08207|S10AA_MOUSE Protein S100-A10 OS=Mus musculus OX=10090 GN=S100a10 PE=1 SV=2	1	3	3	3	45.4	11.186	1128700	977210	763830	956580	573520	1521300	571920	888913	1.07612	0.849088
P08226	Apolipoprotein E	Apoe	FUNCTION: APOE is an apolipoprotein, a protein associating with lipid particles, that mainly functions in lipoprotein-mediated lipid transport between organs via the plasma and interstitial fluids. APOE is a core component of plasma lipoproteins and is involved in their production, conversion and clearance. Apoliproteins are amphipathic molecules that interact both with lipids of the lipoprotein …	sp|P08226|APOE_MOUSE	sp|P08226|APOE_MOUSE Apolipoprotein E OS=Mus musculus OX=10090 GN=Apoe PE=1 SV=2	1	16	16	16	38.3	35.866	8643700	8945300	10135000	9.24133e+06	6809300	8985700	6702300	7499100	1.23233	0.116439
P08228	Superoxide dismutase [Cu-Zn]	Sod1	FUNCTION: Destroys radicals which are normally produced within the cells and which are toxic to biological systems.	sp|P08228|SODC_MOUSE	sp|P08228|SODC_MOUSE Superoxide dismutase [Cu-Zn] OS=Mus musculus OX=10090 GN=Sod1 PE=1 SV=2	1	13	13	13	63	15.942	44294000	50672000	52272000	4.90793e+07	47166000	55948000	45797000	49637000	0.988765	0.896025
P08249	Malate dehydrogenase, mitochondrial	Mdh2		sp|P08249|MDHM_MOUSE	sp|P08249|MDHM_MOUSE Malate dehydrogenase, mitochondrial OS=Mus musculus OX=10090 GN=Mdh2 PE=1 SV=3	1	13	13	13	51.8	35.611	28947000	27599000	31274000	2.92733e+07	41232000	30149000	40289000	3.72233e+07	0.786424	0.0985428
Q61411	GTPase HRas	Hras	FUNCTION: Ras proteins bind GDP/GTP and possess intrinsic GTPase activity.	sp|Q61411|RASH_MOUSE;sp|P32883|RASK_MOUSE;sp|P08556|RASN_MOUSE	sp|Q61411|RASH_MOUSE GTPase HRas OS=Mus musculus OX=10090 GN=Hras PE=1 SV=2;sp|P32883|RASK_MOUSE GTPase KRas OS=Mus musculus OX=10090 GN=Kras PE=1 SV=1;sp|P08556|RASN_MOUSE GTPase NRas OS=Mus musculus OX=10090 GN=Nras PE=1 SV=1	3	1	1	1	13.8	21.298	25418	36187	35183	32262.7	29515	35080		32297.5	0.998921	0.994769
P08752	Guanine nucleotide-binding protein G(i) subunit alpha-2	Gnai2	FUNCTION: Guanine nucleotide-binding proteins (G proteins) are involved as modulators or transducers in various transmembrane signaling systems. The G(i) proteins are involved in hormonal regulation of adenylate cyclase: they inhibit the cyclase in response to beta-adrenergic stimuli. May play a role in cell division.	sp|P08752|GNAI2_MOUSE;sp|B2RSH2|GNAI1_MOUSE;sp|P18872|GNAO_MOUSE	sp|P08752|GNAI2_MOUSE Guanine nucleotide-binding protein G(i) subunit alpha-2 OS=Mus musculus OX=10090 GN=Gnai2 PE=1 SV=5;sp|B2RSH2|GNAI1_MOUSE Guanine nucleotide-binding protein G(i) subunit alpha-1 OS=Mus musculus OX=10090 GN=Gnai1 PE=1 SV=1	3	7	4	4	29.9	40.489	763400	1091400	570490	808430	563290	735750	546050	615030	1.31446	0.302794
P09041	Phosphoglycerate kinase 2	Pgk2	FUNCTION: Essential for sperm motility and male fertility but is not required for the completion of spermatogenesis (PubMed:19759366). {ECO:0000269|PubMed:19759366}.	sp|P09041|PGK2_MOUSE	sp|P09041|PGK2_MOUSE Phosphoglycerate kinase 2 OS=Mus musculus OX=10090 GN=Pgk2 PE=1 SV=4	1	5	1	1	15.8	44.852	1105000	1154200	1260100	1173100	908880	1329400	776150	1004810	1.16748	0.385554
P09055	Integrin beta-1	Itgb1	FUNCTION: Integrins alpha-1/beta-1, alpha-2/beta-1, alpha-10/beta-1 and alpha-11/beta-1 are receptors for collagen. Integrins alpha-1/beta-1 and alpha-2/beta-2 recognize the proline-hydroxylated sequence G-F-P-G-E-R in collagen. Integrins alpha-2/beta-1, alpha-3/beta-1, alpha-4/beta-1, alpha-5/beta-1, alpha-8/beta-1, alpha-10/beta-1, alpha-11/beta-1 and alpha-V/beta-1 are receptors for fibronecti…	sp|P09055|ITB1_MOUSE	sp|P09055|ITB1_MOUSE Integrin beta-1 OS=Mus musculus OX=10090 GN=Itgb1 PE=1 SV=1	1	10	10	10	20.7	88.231	1549700	1777100	1886500	1.73777e+06	2014000	1601800	2874800	2.16353e+06	0.803208	0.334017
P09092	Homeobox protein Hox-A6	Hoxa6	FUNCTION: Sequence-specific transcription factor which is part of a developmental regulatory system that provides cells with specific positional identities on the anterior-posterior axis.	sp|P09092|HXA6_MOUSE;sp|P10629|HXC6_MOUSE	sp|P09092|HXA6_MOUSE Homeobox protein Hox-A6 OS=Mus musculus OX=10090 GN=Hoxa6 PE=3 SV=2;sp|P10629|HXC6_MOUSE Homeobox protein Hox-C6 OS=Mus musculus OX=10090 GN=Hoxc6 PE=2 SV=2	2	1	1	1	5.2	26.335	361550	362420	427360	383777	528070	276660	456000	420243	0.913225	0.6639
P09103	Protein disulfide-isomerase	P4hb	FUNCTION: This multifunctional protein catalyzes the formation, breakage and rearrangement of disulfide bonds. At the cell surface, seems to act as a reductase that cleaves disulfide bonds of proteins attached to the cell. May therefore cause structural modifications of exofacial proteins. Inside the cell, seems to form/rearrange disulfide bonds of nascent proteins. At high concentrations, functi…	sp|P09103|PDIA1_MOUSE	sp|P09103|PDIA1_MOUSE Protein disulfide-isomerase OS=Mus musculus OX=10090 GN=P4hb PE=1 SV=2	1	34	34	34	57.2	57.058	76964000	75830000	61733000	71509000	57553000	58139000	66292000	6.06613e+07	1.17882	0.127421
P09242	Alkaline phosphatase, tissue-nonspecific isozyme	Alpl	FUNCTION: This isozyme plays a key role in skeletal mineralization by regulating levels of diphosphate (PPi). {ECO:0000269|PubMed:11004006, ECO:0000269|PubMed:12082181}.	sp|P09242|PPBT_MOUSE	sp|P09242|PPBT_MOUSE Alkaline phosphatase, tissue-nonspecific isozyme OS=Mus musculus OX=10090 GN=Alpl PE=1 SV=2	1	2	2	2	4.2	57.514	47839	50761	37376	45325.3	54051	100450	63589	72696.7	0.623486	0.136467
P09405	Nucleolin	Ncl	FUNCTION: Nucleolin is the major nucleolar protein of growing eukaryotic cells. It is found associated with intranucleolar chromatin and pre-ribosomal particles. It induces chromatin decondensation by binding to histone H1. It is thought to play a role in pre-rRNA transcription and ribosome assembly. May play a role in the process of transcriptional elongation. Binds RNA oligonucleotides with 5'-…	sp|P09405|NUCL_MOUSE	sp|P09405|NUCL_MOUSE Nucleolin OS=Mus musculus OX=10090 GN=Ncl PE=1 SV=2	1	9	9	9	14.6	76.722	1838100	1823100	1268900	1.64337e+06	1142000	2092600	1357000	1.53053e+06	1.07372	0.758941
P09411	Phosphoglycerate kinase 1	Pgk1	FUNCTION: Catalyzes one of the two ATP producing reactions in the glycolytic pathway via the reversible conversion of 1,3-diphosphoglycerate to 3-phosphoglycerate. In addition to its role as a glycolytic enzyme, it seems that PGK-1 acts as a polymerase alpha cofactor protein (primer recognition protein). May play a role in sperm motility. {ECO:0000250|UniProtKB:P00558}.	sp|P09411|PGK1_MOUSE	sp|P09411|PGK1_MOUSE Phosphoglycerate kinase 1 OS=Mus musculus OX=10090 GN=Pgk1 PE=1 SV=4	1	21	21	17	65.5	44.55	44368000	41409000	45223000	4.36667e+07	40974000	43260000	45270000	43168000	1.01155	0.783323
P09528	Ferritin heavy chain	Fth1	FUNCTION: Stores iron in a soluble, non-toxic, readily available form. Important for iron homeostasis. Has ferroxidase activity. Iron is taken up in the ferrous form and deposited as ferric hydroxides after oxidation. Also plays a role in delivery of iron to cells. Mediates iron uptake in capsule cells of the developing kidney. {ECO:0000269|PubMed:19154717}.	sp|P09528|FRIH_MOUSE	sp|P09528|FRIH_MOUSE Ferritin heavy chain OS=Mus musculus OX=10090 GN=Fth1 PE=1 SV=2	1	12	12	12	65.4	21.066	7431500	8251900	5650100	7.11117e+06	4932400	6618600	5140200	5.56373e+06	1.27813	0.172749
P09671	Superoxide dismutase [Mn], mitochondrial	Sod2	FUNCTION: Destroys superoxide anion radicals which are normally produced within the cells and which are toxic to biological systems.	sp|P09671|SODM_MOUSE	sp|P09671|SODM_MOUSE Superoxide dismutase [Mn], mitochondrial OS=Mus musculus OX=10090 GN=Sod2 PE=1 SV=3	1	7	7	7	45	24.603	9185400	8843300	7745100	8.59127e+06	6438000	7786800	5784000	6669600	1.28812	0.0585688
P09803	Cadherin-1	Cdh1	FUNCTION: Cadherins are calcium-dependent cell adhesion proteins (PubMed:11976333). They preferentially interact with themselves in a homophilic manner in connecting cells; cadherins may thus contribute to the sorting of heterogeneous cell types. CDH1 is involved in mechanisms regulating cell-cell adhesions, mobility and proliferation of epithelial cells (PubMed:11976333). Has a potent invasive s…	sp|P09803|CADH1_MOUSE	sp|P09803|CADH1_MOUSE Cadherin-1 OS=Mus musculus OX=10090 GN=Cdh1 PE=1 SV=1	1	3	3	3	5.4	98.255	443490	470680	212680	375617	157190	265670	126730	183197	2.05035	0.104833
P09813	Apolipoprotein A-II	Apoa2	FUNCTION: May stabilize HDL (high density lipoprotein) structure by its association with lipids, and affect the HDL metabolism.	sp|P09813|APOA2_MOUSE	sp|P09813|APOA2_MOUSE Apolipoprotein A-II OS=Mus musculus OX=10090 GN=Apoa2 PE=1 SV=2	1	2	2	2	32.4	11.309	654660	899530	1078800	877663	462670	453660	772810	563047	1.55878	0.123414
P0C027	Diphosphoinositol polyphosphate phosphohydrolase 3-alpha	Nudt10	FUNCTION: Cleaves a beta-phosphate from the diphosphate groups in PP-InsP5 (diphosphoinositol pentakisphosphate), suggesting that it may play a role in signal transduction. Also able to catalyze the hydrolysis of dinucleoside oligophosphates, with Ap6A and Ap5A being the preferred substrates. The major reaction products are ADP and p4a from Ap6A and ADP and ATP from Ap5A. Also able to hydrolyze 5…	sp|P0C027|NUD10_MOUSE;sp|P0C028|NUD11_MOUSE;sp|Q8R2U6|NUDT4_MOUSE	sp|P0C027|NUD10_MOUSE Diphosphoinositol polyphosphate phosphohydrolase 3-alpha OS=Mus musculus OX=10090 GN=Nudt10 PE=1 SV=1;sp|P0C028|NUD11_MOUSE Diphosphoinositol polyphosphate phosphohydrolase 3-beta OS=Mus musculus OX=10090 GN=Nudt11 PE=1 SV=1;sp|Q8R2U6	3	1	1	1	9.1	18.593	92601	8155.7	109130	69962.2	94012	67747	46424	69394.3	1.00818	0.987534
Q3THW5	Histone H2A.V	H2az2	FUNCTION: Variant histone H2A which replaces conventional H2A in a subset of nucleosomes. Nucleosomes wrap and compact DNA into chromatin, limiting DNA accessibility to the cellular machineries which require DNA as a template. Histones thereby play a central role in transcription regulation, DNA repair, DNA replication and chromosomal stability. DNA accessibility is regulated via a complex set of…	sp|Q3THW5|H2AV_MOUSE;sp|P0C0S6|H2AZ_MOUSE	sp|Q3THW5|H2AV_MOUSE Histone H2A.V OS=Mus musculus OX=10090 GN=H2az2 PE=1 SV=3;sp|P0C0S6|H2AZ_MOUSE Histone H2A.Z OS=Mus musculus OX=10090 GN=H2az1 PE=1 SV=2	2	4	2	2	31.2	13.509	135220	107790	147450	130153	78443	184780	26706	96643	1.34674	0.52343
P0C7N9	Proteasome assembly chaperone 4	Psmg4	FUNCTION: Chaperone protein which promotes assembly of the 20S proteasome. {ECO:0000269|PubMed:17707236}.	sp|P0C7N9|PSMG4_MOUSE	sp|P0C7N9|PSMG4_MOUSE Proteasome assembly chaperone 4 OS=Mus musculus OX=10090 GN=Psmg4 PE=1 SV=1	1	1	1	1	12.2	13.974	105640	164350	152430	140807	122780		79237	101008	1.39401	0.253726
P0DOV2	Interferon-activable protein 204	Ifi204	FUNCTION: Inhibits the transcription of ribosomal RNA. May inhibit DNA binding by UBTF. Inhibits cell growth via p53/TP53 and RB1-dependent and independent pathways. Acts as a coactivator of RUNX2 during osteogenesis. May be involved in macrophage differentiation. Enables skeletal muscle and cardiac myocyte differentiation by sequestring Id proteins in the cytosol and promoting their ubiquitinati…	sp|P0DOV2|IFI4_MOUSE	sp|P0DOV2|IFI4_MOUSE Interferon-activable protein 204 OS=Mus musculus OX=10090 GN=Ifi204 PE=1 SV=1	1	2	2	2	5.8	69.437	365170	380260	345950	363793	265120	467760	343490	358790	1.01395	0.937366
P0DP28	Calmodulin-3	Calm3	FUNCTION: Calmodulin mediates the control of a large number of enzymes, ion channels, aquaporins and other proteins through calcium-binding. Among the enzymes to be stimulated by the calmodulin-calcium complex are a number of protein kinases and phosphatases. Together with CCP110 and centrin, is involved in a genetic pathway that regulates the centrosome cycle and progression through cytokinesis.…	sp|P0DP28|CALM3_MOUSE;sp|P0DP27|CALM2_MOUSE;sp|P0DP26|CALM1_MOUSE;sp|Q9D6P8|CALL3_MOUSE	sp|P0DP28|CALM3_MOUSE Calmodulin-3 OS=Mus musculus OX=10090 GN=Calm3 PE=1 SV=1;sp|P0DP27|CALM2_MOUSE Calmodulin-2 OS=Mus musculus OX=10090 GN=Calm2 PE=1 SV=1;sp|P0DP26|CALM1_MOUSE Calmodulin-1 OS=Mus musculus OX=10090 GN=Calm1 PE=1 SV=1;sp|Q9D6P8|CALL3_MOU	4	8	8	8	55.7	16.837	14486000	14679000	10834000	13333000	8204600	18319000	8601700	1.17084e+07	1.13875	0.66977
P10107	Annexin A1	Anxa1	FUNCTION: Plays important roles in the innate immune response as effector of glucocorticoid-mediated responses and regulator of the inflammatory process. Has anti-inflammatory activity (PubMed:12475898). Plays a role in glucocorticoid-mediated down-regulation of the early phase of the inflammatory response (PubMed:12475898). Promotes resolution of inflammation and wound healing (PubMed:25664854).…	sp|P10107|ANXA1_MOUSE	sp|P10107|ANXA1_MOUSE Annexin A1 OS=Mus musculus OX=10090 GN=Anxa1 PE=1 SV=2	1	13	13	13	49.7	38.734	2367000	1861600	962970	1.73052e+06	1258400	1856500	1811200	1.64203e+06	1.05389	0.85476
P10126	Elongation factor 1-alpha 1	Eef1a1	FUNCTION: This protein promotes the GTP-dependent binding of aminoacyl-tRNA to the A-site of ribosomes during protein biosynthesis. With PARP1 and TXK, forms a complex that acts as a T helper 1 (Th1) cell-specific transcription factor and binds the promoter of IFN-gamma to directly regulate its transcription, and is thus involved importantly in Th1 cytokine production. {ECO:0000250|UniProtKB:P681…	sp|P10126|EF1A1_MOUSE;sp|P62631|EF1A2_MOUSE	sp|P10126|EF1A1_MOUSE Elongation factor 1-alpha 1 OS=Mus musculus OX=10090 GN=Eef1a1 PE=1 SV=3	2	24	24	24	62.6	50.113	57417000	59439000	54349000	5.70683e+07	69764000	43149000	65020000	59311000	0.962188	0.801042
P10493	Nidogen-1	Nid1	FUNCTION: Sulfated glycoprotein widely distributed in basement membranes and tightly associated with laminin. Also binds to collagen IV and perlecan. It probably has a role in cell-extracellular matrix interactions.	sp|P10493|NID1_MOUSE	sp|P10493|NID1_MOUSE Nidogen-1 OS=Mus musculus OX=10090 GN=Nid1 PE=1 SV=2	1	3	3	3	4.7	136.54	94493	75308	49635	73145.3	50525	37065	78158	55249.3	1.32391	0.370447
P10518	Delta-aminolevulinic acid dehydratase	Alad	FUNCTION: Catalyzes an early step in the biosynthesis of tetrapyrroles. Binds two molecules of 5-aminolevulinate per subunit, each at a distinct site, and catalyzes their condensation to form porphobilinogen (By similarity). {ECO:0000250}.	sp|P10518|HEM2_MOUSE	sp|P10518|HEM2_MOUSE Delta-aminolevulinic acid dehydratase OS=Mus musculus OX=10090 GN=Alad PE=1 SV=1	1	14	14	14	60.3	36.023	6041900	6501900	9828900	7.45757e+06	7204300	13793000	8350100	9.78247e+06	0.76234	0.379729
P10605	Cathepsin B	Ctsb	FUNCTION: Thiol protease which is believed to participate in intracellular degradation and turnover of proteins (By similarity). Cleaves matrix extracellular phosphoglycoprotein MEPE (By similarity). Involved in the solubilization of cross-linked TG/thyroglobulin in the thyroid follicle lumen (PubMed:12782676). Has also been implicated in tumor invasion and metastasis (By similarity). {ECO:000025…	sp|P10605|CATB_MOUSE	sp|P10605|CATB_MOUSE Cathepsin B OS=Mus musculus OX=10090 GN=Ctsb PE=1 SV=2	1	9	9	9	31.6	37.279	10619000	9708000	6289400	8.87213e+06	5711200	13164000	6105800	8327000	1.06547	0.85288
P10630	Eukaryotic initiation factor 4A-II	Eif4a2	FUNCTION: ATP-dependent RNA helicase which is a subunit of the eIF4F complex involved in cap recognition and is required for mRNA binding to ribosome. In the current model of translation initiation, eIF4A unwinds RNA secondary structures in the 5'-UTR of mRNAs which is necessary to allow efficient binding of the small ribosomal subunit, and subsequent scanning for the initiator codon.	sp|P10630|IF4A2_MOUSE	sp|P10630|IF4A2_MOUSE Eukaryotic initiation factor 4A-II OS=Mus musculus OX=10090 GN=Eif4a2 PE=1 SV=2	1	12	7	7	40.3	46.402	1629200	1848300	1601500	1693000	1062200	2318400	1060200	1.48027e+06	1.14371	0.643941
P10639	Thioredoxin	Txn	FUNCTION: Participates in various redox reactions through the reversible oxidation of its active center dithiol to a disulfide and catalyzes dithiol-disulfide exchange reactions (By similarity). Plays a role in the reversible S-nitrosylation of cysteine residues in target proteins, and thereby contributes to the response to intracellular nitric oxide. Nitrosylates the active site Cys of CASP3 in …	sp|P10639|THIO_MOUSE	sp|P10639|THIO_MOUSE Thioredoxin OS=Mus musculus OX=10090 GN=Txn PE=1 SV=3	1	6	6	6	55.2	11.675	4084100	3954500	3187000	3.74187e+06	3698100	4928700	3505600	4.04413e+06	0.925258	0.596553
P10648	Glutathione S-transferase A2	Gsta2	FUNCTION: Conjugation of reduced glutathione to a wide number of exogenous and endogenous hydrophobic electrophiles.	sp|P10648|GSTA2_MOUSE;sp|P13745|GSTA1_MOUSE	sp|P10648|GSTA2_MOUSE Glutathione S-transferase A2 OS=Mus musculus OX=10090 GN=Gsta2 PE=1 SV=3;sp|P13745|GSTA1_MOUSE Glutathione S-transferase A1 OS=Mus musculus OX=10090 GN=Gsta1 PE=1 SV=2	2	5	2	2	17.6	25.542	887310	410010	886550	727957	910230	1292100	866980	1.0231e+06	0.711518	0.230034
P10711	Transcription elongation factor A protein 1	Tcea1	FUNCTION: Necessary for efficient RNA polymerase II transcription elongation past template-encoded arresting sites. The arresting sites in DNA have the property of trapping a certain fraction of elongating RNA polymerases that pass through, resulting in locked ternary complexes. Cleavage of the nascent transcript by S-II allows the resumption of elongation from the new 3'-terminus.	sp|P10711|TCEA1_MOUSE	sp|P10711|TCEA1_MOUSE Transcription elongation factor A protein 1 OS=Mus musculus OX=10090 GN=Tcea1 PE=1 SV=2	1	2	2	2	9.6	33.88	182560	266240	117370	188723	56025	134140	68434	86199.7	2.18937	0.106753
P10810	Monocyte differentiation antigen CD14	Cd14	FUNCTION: Coreceptor for bacterial lipopolysaccharide. In concert with LBP, binds to monomeric lipopolysaccharide and delivers it to the LY96/TLR4 complex, thereby mediating the innate immune response to bacterial lipopolysaccharide (LPS) (PubMed:16148141). Acts via MyD88, TIRAP and TRAF6, leading to NF-kappa-B activation, cytokine secretion and the inflammatory response (PubMed:8612135, PubMed:1…	sp|P10810|CD14_MOUSE	sp|P10810|CD14_MOUSE Monocyte differentiation antigen CD14 OS=Mus musculus OX=10090 GN=Cd14 PE=1 SV=1	1	1	1	1	3.8	39.203	75835	32863	3944.8	37547.6	16163	94521	9701.9	40128.6	0.935681	0.943696
P10833	Ras-related protein R-Ras	Rras	FUNCTION: Regulates the organization of the actin cytoskeleton. With OSPBL3, modulates integrin beta-1 (ITGB1) activity. {ECO:0000250|UniProtKB:P10301}.	sp|P10833|RRAS_MOUSE	sp|P10833|RRAS_MOUSE Ras-related protein R-Ras OS=Mus musculus OX=10090 GN=Rras PE=1 SV=1	1	2	2	2	16.1	23.764	194180	222100	151230	189170	142770	124920	152800	140163	1.34964	0.0915265
Q8CGP2	Histone H2B type 1-P	Hist1h2bp	FUNCTION: Core component of nucleosome. Nucleosomes wrap and compact DNA into chromatin, limiting DNA accessibility to the cellular machineries which require DNA as a template. Histones thereby play a central role in transcription regulation, DNA repair, DNA replication and chromosomal stability. DNA accessibility is regulated via a complex set of post-translational modifications of histones, als…	sp|Q8CGP2|H2B1P_MOUSE;sp|Q8CGP1|H2B1K_MOUSE;sp|Q64475|H2B1B_MOUSE;sp|P10853|H2B1F_MOUSE;sp|Q9D2U9|H2B3A_MOUSE;sp|Q8CGP0|H2B3B_MOUSE;sp|P70696|H2B1A_MOUSE;sp|Q64524|H2B2E_MOUSE	sp|Q8CGP2|H2B1P_MOUSE Histone H2B type 1-P OS=Mus musculus OX=10090 GN=Hist1h2bp PE=1 SV=3;sp|Q8CGP1|H2B1K_MOUSE Histone H2B type 1-K OS=Mus musculus OX=10090 GN=H2bc12 PE=1 SV=3;sp|Q64475|H2B1B_MOUSE Histone H2B type 1-B OS=Mus musculus OX=10090 GN=H2bc3	8	7	1	1	46	13.992	4828700	3986900		4407800	4249200	4766000	6350900	5.12203e+06	0.860557	0.473899
P10922	Histone H1.0	H1-0	FUNCTION: Histones H1 are necessary for the condensation of nucleosome chains into higher-order structures. The histones H1.0 are found in cells that are in terminal stages of differentiation or that have low rates of cell division.	sp|P10922|H10_MOUSE	sp|P10922|H10_MOUSE Histone H1.0 OS=Mus musculus OX=10090 GN=H1-0 PE=2 SV=4	1	1	1	1	6.7	20.861	127280	116850	171250	138460	17710	121300	141240	93416.7	1.48218	0.341454
P11087	Collagen alpha-1(I) chain	Col1a1	FUNCTION: Type I collagen is a member of group I collagen (fibrillar forming collagen).	sp|P11087|CO1A1_MOUSE	sp|P11087|CO1A1_MOUSE Collagen alpha-1(I) chain OS=Mus musculus OX=10090 GN=Col1a1 PE=1 SV=4	1	4	4	4	3.5	138.03	1107800	500930	634370	747700	1199400	1020500	3112200	1.77737e+06	0.420679	0.212199
P11103	Poly [ADP-ribose] polymerase 1	Parp1	FUNCTION: Poly-ADP-ribosyltransferase that mediates poly-ADP-ribosylation of proteins and plays a key role in DNA repair. Mainly mediates glutamate and aspartate ADP-ribosylation of target proteins: the ADP-D-ribosyl group of NAD(+) is transferred to the acceptor carboxyl group of glutamate and aspartate residues and further ADP-ribosyl groups are transferred to the 2'-position of the terminal ad…	sp|P11103|PARP1_MOUSE	sp|P11103|PARP1_MOUSE Poly [ADP-ribose] polymerase 1 OS=Mus musculus OX=10090 GN=Parp1 PE=1 SV=3	1	7	7	7	9.8	113.1	348140	231310	66840	215430	151650	274860	39669	155393	1.38636	0.601931
P11276	Fibronectin	Fn1	FUNCTION: Fibronectins bind cell surfaces and various compounds including collagen, fibrin, heparin, DNA, and actin. Fibronectins are involved in cell adhesion, cell motility, opsonization, wound healing, and maintenance of cell shape healing, and maintenance of cell shape. Involved in osteoblast compaction through the fibronectin fibrillogenesis cell-mediated matrix assembly process, essential f…	sp|P11276|FINC_MOUSE	sp|P11276|FINC_MOUSE Fibronectin OS=Mus musculus OX=10090 GN=Fn1 PE=1 SV=4	1	44	44	44	28.7	272.53	8462400	7811800	6767100	7.68043e+06	8393100	8014400	9630000	8.67917e+06	0.884928	0.223587
P11352	Glutathione peroxidase 1	Gpx1	FUNCTION: Protects the hemoglobin in erythrocytes from oxidative breakdown. In platelets, plays a crucial role of glutathione peroxidase in the arachidonic acid metabolism (PubMed:9195979). {ECO:0000269|PubMed:9195979}.	sp|P11352|GPX1_MOUSE	sp|P11352|GPX1_MOUSE Glutathione peroxidase 1 OS=Mus musculus OX=10090 GN=Gpx1 PE=1 SV=2	1	12	12	12	66.7	22.329	16343000	15712000	16535000	1.61967e+07	23254000	18160000	17523000	1.96457e+07	0.82444	0.132634
P11438	Lysosome-associated membrane glycoprotein 1	Lamp1	FUNCTION: Presents carbohydrate ligands to selectins. Also implicated in tumor cell metastasis.	sp|P11438|LAMP1_MOUSE	sp|P11438|LAMP1_MOUSE Lysosome-associated membrane glycoprotein 1 OS=Mus musculus OX=10090 GN=Lamp1 PE=1 SV=2	1	1	1	1	2.7	43.865		169630	119030	144330	2691.5	7349.1	250260	86766.9	1.66342	0.62862
P11499	Heat shock protein HSP 90-beta	Hsp90ab1	FUNCTION: Molecular chaperone that promotes the maturation, structural maintenance and proper regulation of specific target proteins involved for instance in cell cycle control and signal transduction. Undergoes a functional cycle that is linked to its ATPase activity. This cycle probably induces conformational changes in the client proteins, thereby causing their activation. Interacts dynamicall…	sp|P11499|HS90B_MOUSE;REV__sp|Q8BL66|EEA1_MOUSE	sp|P11499|HS90B_MOUSE Heat shock protein HSP 90-beta OS=Mus musculus OX=10090 GN=Hsp90ab1 PE=1 SV=3	2	39	39	23	51.2	83.28	41582000	45487000	42001000	4.30233e+07	38505000	51512000	40617000	4.35447e+07	0.988028	0.907549
P11588	Major urinary protein 1	Mup1	FUNCTION: Binds pheromones that are released from drying urine of males. These pheromones affect the sexual behavior of females.	sp|P11588|MUP1_MOUSE	sp|P11588|MUP1_MOUSE Major urinary protein 1 OS=Mus musculus OX=10090 GN=Mup1 PE=1 SV=1	1	19	1	1	76.1	20.648	4752900	4976600	988640	3.57271e+06	2628800	5429300	2338300	3.46547e+06	1.03095	0.950585
P11589	Major urinary protein 2	Mup2	FUNCTION: Binds pheromones that are released from drying urine of males. These pheromones affect the sexual behavior of females.	sp|P11589|MUP2_MOUSE	sp|P11589|MUP2_MOUSE Major urinary protein 2 OS=Mus musculus OX=10090 GN=Mup2 PE=1 SV=1	1	19	2	2	74.4	20.663	22560000	24456000	15722000	2.09127e+07	23182000	26343000	22196000	23907000	0.874751	0.364951
P11609	Antigen-presenting glycoprotein CD1d1	Cd1d1	FUNCTION: Antigen-presenting protein that binds self and non-self glycolipids and presents them to T-cell receptors on natural killer T-cells. {ECO:0000269|PubMed:11754812, ECO:0000269|PubMed:16007091, ECO:0000269|PubMed:16314439}.	sp|P11609|CD1D1_MOUSE;sp|P11610|CD1D2_MOUSE	sp|P11609|CD1D1_MOUSE Antigen-presenting glycoprotein CD1d1 OS=Mus musculus OX=10090 GN=Cd1d1 PE=1 SV=3;sp|P11610|CD1D2_MOUSE Antigen-presenting glycoprotein CD1d2 OS=Mus musculus OX=10090 GN=Cd1d2 PE=1 SV=2	2	3	3	3	11.6	38.554	465530	426420	367560	419837	1236000	591090	1490900	1.106e+06	0.3796	0.0634261
P11672	Neutrophil gelatinase-associated lipocalin	Lcn2	FUNCTION: Iron-trafficking protein involved in multiple processes such as apoptosis, innate immunity and renal development (PubMed:12453413). Binds iron through association with 2,5-dihydroxybenzoic acid (2,5-DHBA), a siderophore that shares structural similarities with bacterial enterobactin, and delivers or removes iron from the cell, depending on the context. Iron-bound form (holo-24p3) is int…	sp|P11672|NGAL_MOUSE	sp|P11672|NGAL_MOUSE Neutrophil gelatinase-associated lipocalin OS=Mus musculus OX=10090 GN=Lcn2 PE=1 SV=1	1	2	2	2	16	22.875	39047	204020		121534	20772	156040	177790	118201	1.0282	0.97227
P11679	Keratin, type II cytoskeletal 8	Krt8	FUNCTION: Together with KRT19, helps to link the contractile apparatus to dystrophin at the costameres of striated muscle. {ECO:0000250}.	sp|P11679|K2C8_MOUSE	sp|P11679|K2C8_MOUSE Keratin, type II cytoskeletal 8 OS=Mus musculus OX=10090 GN=Krt8 PE=1 SV=4	1	38	38	11	66.1	54.565	52290000	45751000	32177000	43406000	36248000	39358000	34178000	3.65947e+07	1.18613	0.327514
P11725	Ornithine carbamoyltransferase, mitochondrial	Otc		sp|P11725|OTC_MOUSE	sp|P11725|OTC_MOUSE Ornithine carbamoyltransferase, mitochondrial OS=Mus musculus OX=10090 GN=Otc PE=1 SV=1	1	19	19	19	72	39.764	36384000	32204000	39499000	36029000	51641000	37087000	36967000	4.18983e+07	0.859915	0.331032
P11835	Integrin beta-2	Itgb2	FUNCTION: Integrin ITGAL/ITGB2 is a receptor for ICAM1, ICAM2, ICAM3 and ICAM4. Integrin ITGAL/ITGB2 is also a receptor for the secreted form of ubiquitin-like protein ISG15; the interaction is mediated by ITGAL (By similarity). Integrins ITGAM/ITGB2 and ITGAX/ITGB2 are receptors for the iC3b fragment of the third complement component and for fibrinogen. Integrin ITGAX/ITGB2 recognizes the sequen…	sp|P11835|ITB2_MOUSE	sp|P11835|ITB2_MOUSE Integrin beta-2 OS=Mus musculus OX=10090 GN=Itgb2 PE=1 SV=2	1	6	6	6	12.7	85.025	787810	819960	544350	717373	559610	682320	532190	591373	1.21306	0.269968
P11859	Angiotensinogen	Agt	FUNCTION: Essential component of the renin-angiotensin system (RAS), a potent regulator of blood pressure, body fluid and electrolyte homeostasis.; FUNCTION: [Angiotensin-2]: acts directly on vascular smooth muscle as a potent vasoconstrictor, affects cardiac contractility and heart rate through its action on the sympathetic nervous system, and alters renal sodium and water absorption through its…	sp|P11859|ANGT_MOUSE	sp|P11859|ANGT_MOUSE Angiotensinogen OS=Mus musculus OX=10090 GN=Agt PE=1 SV=1	1	3	3	3	10.1	51.99	143060	158090	133920	145023	154160	156200	149750	153370	0.945578	0.316578
P11862	Growth arrest-specific protein 2	Gas2	FUNCTION: May play a role in apoptosis by acting as a cell death substrate for caspases. Is cleaved during apoptosis and the cleaved form induces dramatic rearrangements of the actin cytoskeleton and potent changes in the shape of the affected cells. May play a role in chondrocyte proliferation and differentiation, and in limb myogenesis. May be involved in the regulation of the apoptosis in the …	sp|P11862|GAS2_MOUSE	sp|P11862|GAS2_MOUSE Growth arrest-specific protein 2 OS=Mus musculus OX=10090 GN=Gas2 PE=1 SV=1	1	2	2	2	12.1	34.9	54717		322570	188644	29863		197740	113802	1.65765	0.6825
P11881	Inositol 1,4,5-trisphosphate receptor type 1	Itpr1	FUNCTION: Intracellular channel that mediates calcium release from the endoplasmic reticulum following stimulation by inositol 1,4,5-trisphosphate. Involved in the regulation of epithelial secretion of electrolytes and fluid through the interaction with AHCYL1 (PubMed:23542070). Plays a role in ER stress-induced apoptosis. Cytoplasmic calcium released from the ER triggers apoptosis by the activat…	sp|P11881|ITPR1_MOUSE	sp|P11881|ITPR1_MOUSE Inositol 1,4,5-trisphosphate receptor type 1 OS=Mus musculus OX=10090 GN=Itpr1 PE=1 SV=2	1	5	3	3	2.8	313.16	151690	288330	207090	215703	64028	242730	60248	122335	1.76321	0.265052
P11930	Nucleoside diphosphate-linked moiety X motif 19	Nudt19	FUNCTION: Acyl-CoA diphosphatase that mediates the hydrolysis of a wide range of CoA esters, including choloyl-CoA and branched-chain fatty-acyl-CoA esters. At low substrate concentrations medium and long-chain fatty-acyl-CoA esters are the primary substrates. {ECO:0000269|PubMed:16185196}.	sp|P11930|NUD19_MOUSE	sp|P11930|NUD19_MOUSE Nucleoside diphosphate-linked moiety X motif 19 OS=Mus musculus OX=10090 GN=Nudt19 PE=1 SV=2	1	6	6	6	32.5	40.32	191210	264350	347000	267520	217500	206100	493850	305817	0.874772	0.732047
P11983	T-complex protein 1 subunit alpha	Tcp1	FUNCTION: Component of the chaperonin-containing T-complex (TRiC), a molecular chaperone complex that assists the folding of proteins upon ATP hydrolysis. The TRiC complex mediates the folding of WRAP53/TCAB1, thereby regulating telomere maintenance. As part of the TRiC complex may play a role in the assembly of BBSome, a complex involved in ciliogenesis regulating transports vesicles to the cili…	sp|P11983|TCPA_MOUSE	sp|P11983|TCPA_MOUSE T-complex protein 1 subunit alpha OS=Mus musculus OX=10090 GN=Tcp1 PE=1 SV=3	1	18	18	18	43.9	60.448	2619200	2509700	3593000	2907300	2753100	2667400	3956700	3.12573e+06	0.930118	0.706623
P12246	Serum amyloid P-component	Apcs		sp|P12246|SAMP_MOUSE	sp|P12246|SAMP_MOUSE Serum amyloid P-component OS=Mus musculus OX=10090 GN=Apcs PE=1 SV=2	1	3	3	3	27.2	26.247	456240	303290		379765	115340		43899	79619.5	4.76975	0.0707885
P12265	Beta-glucuronidase	Gusb	FUNCTION: Plays an important role in the degradation of dermatan and keratan sulfates.	sp|P12265|BGLR_MOUSE	sp|P12265|BGLR_MOUSE Beta-glucuronidase OS=Mus musculus OX=10090 GN=Gusb PE=1 SV=2	1	7	7	7	18.7	74.194	1537600	1449000	966450	1.31768e+06	1617600	1899100	2743900	2.08687e+06	0.631417	0.114421
P12367	cAMP-dependent protein kinase type II-alpha regulatory subunit	Prkar2a	FUNCTION: Regulatory subunit of the cAMP-dependent protein kinases involved in cAMP signaling in cells. Type II regulatory chains mediate membrane association by binding to anchoring proteins, including the MAP2 kinase.	sp|P12367|KAP2_MOUSE;sp|P31324|KAP3_MOUSE	sp|P12367|KAP2_MOUSE cAMP-dependent protein kinase type II-alpha regulatory subunit OS=Mus musculus OX=10090 GN=Prkar2a PE=1 SV=2	2	6	6	6	21.9	45.389	1744300	1710500	1302800	1.58587e+06	1318400	1387700	1355100	1.35373e+06	1.17148	0.180504
P12382	ATP-dependent 6-phosphofructokinase, liver type	Pfkl	FUNCTION: Catalyzes the phosphorylation of D-fructose 6-phosphate to fructose 1,6-bisphosphate by ATP, the first committing step of glycolysis (By similarity). Negatively regulates the phagocyte oxidative burst in response to bacterial infection by controlling cellular NADPH biosynthesis and NADPH oxidase-derived reactive oxygen species. Upon macrophage activation, drives the metabolic switch tow…	sp|P12382|PFKAL_MOUSE	sp|P12382|PFKAL_MOUSE ATP-dependent 6-phosphofructokinase, liver type OS=Mus musculus OX=10090 GN=Pfkl PE=1 SV=4	1	8	8	7	18.2	85.359	1537900	1660300	1431400	1543200	1092100	1573100	267860	977687	1.57842	0.21755
P12710	Fatty acid-binding protein, liver	Fabp1	FUNCTION: Plays a role in lipoprotein-mediated cholesterol uptake in hepatocytes. Binds cholesterol. Binds free fatty acids and their coenzyme A derivatives, bilirubin, and some other small molecules in the cytoplasm. May be involved in intracellular lipid transport. {ECO:0000250|UniProtKB:P07148, ECO:0000250|UniProtKB:P82289}.	sp|P12710|FABPL_MOUSE	sp|P12710|FABPL_MOUSE Fatty acid-binding protein, liver OS=Mus musculus OX=10090 GN=Fabp1 PE=1 SV=2	1	13	13	13	74.8	14.245	33086000	41694000	73087000	49289000	56932000	39312000	64572000	5.36053e+07	0.919479	0.777401
P12787	Cytochrome c oxidase subunit 5A, mitochondrial	Cox5a	FUNCTION: Component of the cytochrome c oxidase, the last enzyme in the mitochondrial electron transport chain which drives oxidative phosphorylation. The respiratory chain contains 3 multisubunit complexes succinate dehydrogenase (complex II, CII), ubiquinol-cytochrome c oxidoreductase (cytochrome b-c1 complex, complex III, CIII) and cytochrome c oxidase (complex IV, CIV), that cooperate to tran…	sp|P12787|COX5A_MOUSE	sp|P12787|COX5A_MOUSE Cytochrome c oxidase subunit 5A, mitochondrial OS=Mus musculus OX=10090 GN=Cox5a PE=1 SV=2	1	9	9	9	42.5	16.101	5825800	5623700	4735300	5.39493e+06	4002900	6959600	3073900	4678800	1.15306	0.588284
P12790	Cytochrome P450 2B9	Cyp2b9	FUNCTION: Cytochromes P450 are a group of heme-thiolate monooxygenases. In liver microsomes, this enzyme is involved in an NADPH-dependent electron transport pathway. It oxidizes a variety of structurally unrelated compounds, including steroids, fatty acids, and xenobiotics.	sp|P12790|CP2B9_MOUSE	sp|P12790|CP2B9_MOUSE Cytochrome P450 2B9 OS=Mus musculus OX=10090 GN=Cyp2b9 PE=1 SV=2	1	5	5	2	12.4	55.74		333870	797340	565605	498050	718930	384270	533750	1.05968	0.891257
P12791	Cytochrome P450 2B10	Cyp2b10	FUNCTION: Cytochromes P450 are a group of heme-thiolate monooxygenases. In liver microsomes, this enzyme is involved in an NADPH-dependent electron transport pathway. It oxidizes a variety of structurally unrelated compounds, including steroids, fatty acids, and xenobiotics.	sp|P12791|CP2BA_MOUSE	sp|P12791|CP2BA_MOUSE Cytochrome P450 2B10 OS=Mus musculus OX=10090 GN=Cyp2b10 PE=1 SV=1	1	4	3	3	10	56.743	298720	463740	661230	474563	1124100	871140	328290	774510	0.612727	0.308131
P12815	Programmed cell death protein 6	Pdcd6	FUNCTION: Calcium sensor that plays a key role in processes such as endoplasmic reticulum (ER)-Golgi vesicular transport, endosomal biogenesis or membrane repair (PubMed:10744743, PubMed:11525164, PubMed:27541325). Acts as an adapter that bridges unrelated proteins or stabilizes weak protein-protein complexes in response to calcium: calcium-binding triggers exposure of apolar surface, promoting i…	sp|P12815|PDCD6_MOUSE	sp|P12815|PDCD6_MOUSE Programmed cell death protein 6 OS=Mus musculus OX=10090 GN=Pdcd6 PE=1 SV=2	1	5	5	5	33.5	21.867	1809000	1411100	1095200	1.43843e+06	1163300	1947400	1246200	1452300	0.990452	0.96784
P12970	60S ribosomal protein L7a	Rpl7a		sp|P12970|RL7A_MOUSE	sp|P12970|RL7A_MOUSE 60S ribosomal protein L7a OS=Mus musculus OX=10090 GN=Rpl7a PE=1 SV=2	1	10	10	10	34.2	29.976	8217400	8105500	5886300	7.40307e+06	5972500	7603000	6508600	6694700	1.10581	0.474334
P13020	Gelsolin	Gsn	FUNCTION: Calcium-regulated, actin-modulating protein that binds to the plus (or barbed) ends of actin monomers or filaments, preventing monomer exchange (end-blocking or capping). It can promote the assembly of monomers into filaments (nucleation) as well as sever filaments already formed. Plays a role in ciliogenesis.	sp|P13020|GELS_MOUSE;CON__Q3SX14	sp|P13020|GELS_MOUSE Gelsolin OS=Mus musculus OX=10090 GN=Gsn PE=1 SV=3	2	10	10	10	21.2	85.941	1463300	1114400	1158900	1.24553e+06	760580	2004200	521340	1.09537e+06	1.13709	0.766549
P13439	Uridine 5-monophosphate synthase	Umps		sp|P13439|UMPS_MOUSE	sp|P13439|UMPS_MOUSE Uridine 5-monophosphate synthase OS=Mus musculus OX=10090 GN=Umps PE=1 SV=3	1	5	5	5	16.8	52.292	1013900	917100	996940	975980	1436100	846450	1209300	1163950	0.838507	0.341523
P13516	Acyl-CoA desaturase 1	Scd1	FUNCTION: Stearyl-CoA desaturase that utilizes O(2) and electrons from reduced cytochrome b5 to introduce the first double bond into saturated fatty acyl-CoA substrates. Catalyzes the insertion of a cis double bond at the Delta-9 position into fatty acyl-CoA substrates including palmitoyl-CoA and stearoyl-CoA (PubMed:11500518, PubMed:11533264, PubMed:16275639, PubMed:16443825, PubMed:26098370). G…	sp|P13516|ACOD1_MOUSE;sp|Q6T707|SCD4_MOUSE;sp|P13011|SCD2_MOUSE;sp|Q99PL7|SCD3_MOUSE	sp|P13516|ACOD1_MOUSE Acyl-CoA desaturase 1 OS=Mus musculus OX=10090 GN=Scd1 PE=1 SV=2	4	4	4	4	21.1	41.046	170120	296700	841020	435947	10382	122190	317120	149897	2.9083	0.271555
P13597	Intercellular adhesion molecule 1	Icam1	FUNCTION: ICAM proteins are ligands for the leukocyte adhesion protein LFA-1 (integrin alpha-L/beta-2). During leukocyte trans-endothelial migration, ICAM1 engagement promotes the assembly of endothelial apical cups through ARHGEF26/SGEF and RHOG activation (By similarity). {ECO:0000250}.	sp|P13597|ICAM1_MOUSE	sp|P13597|ICAM1_MOUSE Intercellular adhesion molecule 1 OS=Mus musculus OX=10090 GN=Icam1 PE=1 SV=1	1	1	1	1	4.3	58.844	89828	84992	4083.4	59634.5	21485	41416	35865	32922	1.81139	0.400742
P13634	Carbonic anhydrase 1	Ca1	FUNCTION: Reversible hydration of carbon dioxide.	sp|P13634|CAH1_MOUSE	sp|P13634|CAH1_MOUSE Carbonic anhydrase 1 OS=Mus musculus OX=10090 GN=Ca1 PE=1 SV=4	1	5	5	5	37.2	28.33	517520	472520	992660	660900	878950	655880	439520	658117	1.00423	0.990023
P13707	Glycerol-3-phosphate dehydrogenase [NAD(+)], cytoplasmic	Gpd1	FUNCTION: Has glycerol-3-phosphate dehydrogenase activity. {ECO:0000250|UniProtKB:P21695}.	sp|P13707|GPDA_MOUSE	sp|P13707|GPDA_MOUSE Glycerol-3-phosphate dehydrogenase [NAD(+)], cytoplasmic OS=Mus musculus OX=10090 GN=Gpd1 PE=1 SV=3	1	18	18	17	54.4	37.572	13066000	15074000	26639000	1.82597e+07	27073000	18865000	31739000	2.58923e+07	0.705215	0.248869
P14115	60S ribosomal protein L27a	Rpl27a		sp|P14115|RL27A_MOUSE	sp|P14115|RL27A_MOUSE 60S ribosomal protein L27a OS=Mus musculus OX=10090 GN=Rpl27a PE=1 SV=5	1	2	2	2	14.9	16.605	43969	165870	76806	95548.3	44475	133540	150620	109545	0.872229	0.789668
P14131	40S ribosomal protein S16	Rps16		sp|P14131|RS16_MOUSE	sp|P14131|RS16_MOUSE 40S ribosomal protein S16 OS=Mus musculus OX=10090 GN=Rps16 PE=1 SV=4	1	7	7	7	50	16.445	9761200	10428000	6600900	8.93003e+06	9452400	5104500	9898200	8151700	1.09548	0.707598
P14148	60S ribosomal protein L7	Rpl7	FUNCTION: Component of the large ribosomal subunit (By similarity). Binds to G-rich structures in 28S rRNA and in mRNAs. Plays a regulatory role in the translation apparatus; inhibits cell-free translation of mRNAs (By similarity). {ECO:0000250|UniProtKB:P18124}.	sp|P14148|RL7_MOUSE	sp|P14148|RL7_MOUSE 60S ribosomal protein L7 OS=Mus musculus OX=10090 GN=Rpl7 PE=1 SV=2	1	8	8	8	30	31.419	5325000	5104500	5165600	5.19837e+06	5136300	9952300	4991000	6693200	0.776664	0.411364
P14152	Malate dehydrogenase, cytoplasmic	Mdh1		sp|P14152|MDHC_MOUSE	sp|P14152|MDHC_MOUSE Malate dehydrogenase, cytoplasmic OS=Mus musculus OX=10090 GN=Mdh1 PE=1 SV=3	1	10	10	10	38	36.511	16681000	21907000	37101000	2.52297e+07	26885000	22882000	37657000	2.91413e+07	0.865769	0.631639
P14206	40S ribosomal protein SA	Rpsa	FUNCTION: Required for the assembly and/or stability of the 40S ribosomal subunit. Required for the processing of the 20S rRNA-precursor to mature 18S rRNA in a late step of the maturation of 40S ribosomal subunits. Also functions as a cell surface receptor for laminin. Plays a role in cell adhesion to the basement membrane and in the consequent activation of signaling transduction pathways. May …	sp|P14206|RSSA_MOUSE	sp|P14206|RSSA_MOUSE 40S ribosomal protein SA OS=Mus musculus OX=10090 GN=Rpsa PE=1 SV=4	1	11	11	11	50.5	32.838	10554000	11507000	11933000	1.13313e+07	9090800	12261000	11185000	10845600	1.04479	0.657582
P14211	Calreticulin	Calr	FUNCTION: Calcium-binding chaperone that promotes folding, oligomeric assembly and quality control in the endoplasmic reticulum (ER) via the calreticulin/calnexin cycle. This lectin interacts transiently with almost all of the monoglucosylated glycoproteins that are synthesized in the ER. Interacts with the DNA-binding domain of NR3C1 and mediates its nuclear export. Involved in maternal gene exp…	sp|P14211|CALR_MOUSE	sp|P14211|CALR_MOUSE Calreticulin OS=Mus musculus OX=10090 GN=Calr PE=1 SV=1	1	22	21	21	60.6	47.994	49261000	49508000	29660000	4.28097e+07	33495000	41575000	35196000	3.67553e+07	1.16472	0.43709
P14246	Solute carrier family 2, facilitated glucose transporter member 2	Slc2a2	FUNCTION: Facilitative hexose transporter that mediates the transport of glucose and fructose. Likely mediates the bidirectional transfer of glucose across the plasma membrane of hepatocytes and is responsible for uptake of glucose by the beta cells; may comprise part of the glucose-sensing mechanism of the beta cell. May also participate with the Na(+)/glucose cotransporter in the transcellular …	sp|P14246|GTR2_MOUSE	sp|P14246|GTR2_MOUSE Solute carrier family 2, facilitated glucose transporter member 2 OS=Mus musculus OX=10090 GN=Slc2a2 PE=1 SV=3	1	5	5	5	10.3	57.106	606910	600460	1181900	796423	1247000	1035200	1189600	1.15727e+06	0.688193	0.149893
P14483	H-2 class II histocompatibility antigen, A beta chain	H2-Ab1		sp|P14483|HB2A_MOUSE;sp|P06346|HB2F_MOUSE;sp|P06345|HB2S_MOUSE;sp|P06344|HB2U_MOUSE;sp|P06343|HB2K_MOUSE;sp|P06342|HB2Q_MOUSE;sp|P01921|HB2D_MOUSE	sp|P14483|HB2A_MOUSE H-2 class II histocompatibility antigen, A beta chain OS=Mus musculus OX=10090 GN=H2-Ab1 PE=1 SV=1;sp|P06346|HB2F_MOUSE H-2 class II histocompatibility antigen, A-F beta chain (Fragment) OS=Mus musculus OX=10090 GN=H2-Ab1 PE=1 SV=1;sp|	7	4	4	4	21.9	30.128	76704	112040	79620	89454.7	161810	895960	561700	539823	0.165711	0.10143
P14576	Signal recognition particle 54 kDa protein	Srp54	FUNCTION: Binds to the signal sequence of presecretory protein when they emerge from the ribosomes and transfers them to TRAM (translocating chain-associating membrane protein).	sp|P14576|SRP54_MOUSE	sp|P14576|SRP54_MOUSE Signal recognition particle 54 kDa protein OS=Mus musculus OX=10090 GN=Srp54 PE=1 SV=2	1	8	8	8	22.2	55.72	1543100	1848900	1379300	1.59043e+06	1360400	1675500	1904800	1646900	0.965713	0.800742
P14602	Heat shock protein beta-1	Hspb1	FUNCTION: Small heat shock protein which functions as a molecular chaperone probably maintaining denatured proteins in a folding-competent state. Plays a role in stress resistance and actin organization (PubMed:17661394). Through its molecular chaperone activity may regulate numerous biological processes including the phosphorylation and the axonal transport of neurofilament proteins (By similari…	sp|P14602|HSPB1_MOUSE	sp|P14602|HSPB1_MOUSE Heat shock protein beta-1 OS=Mus musculus OX=10090 GN=Hspb1 PE=1 SV=3	1	2	2	2	18.2	23.014	98173	827240	262780	396064	513240	890650	282820	562237	0.704444	0.588705
P14685	26S proteasome non-ATPase regulatory subunit 3	Psmd3	FUNCTION: Component of the 26S proteasome, a multiprotein complex involved in the ATP-dependent degradation of ubiquitinated proteins. This complex plays a key role in the maintenance of protein homeostasis by removing misfolded or damaged proteins, which could impair cellular functions, and by removing proteins whose functions are no longer required. Therefore, the proteasome participates in num…	sp|P14685|PSMD3_MOUSE	sp|P14685|PSMD3_MOUSE 26S proteasome non-ATPase regulatory subunit 3 OS=Mus musculus OX=10090 GN=Psmd3 PE=1 SV=3	1	10	10	10	25.3	60.718	2454900	2438000	2198100	2.36367e+06	2217200	2426200	1756200	2133200	1.10804	0.343301
P14733	Lamin-B1	Lmnb1	FUNCTION: Lamins are components of the nuclear lamina, a fibrous layer on the nucleoplasmic side of the inner nuclear membrane, which is thought to provide a framework for the nuclear envelope and may also interact with chromatin.	sp|P14733|LMNB1_MOUSE	sp|P14733|LMNB1_MOUSE Lamin-B1 OS=Mus musculus OX=10090 GN=Lmnb1 PE=1 SV=3	1	13	12	11	26.5	66.785	997600	1038500	716170	917423	729300	1214000	933320	958873	0.956772	0.822644
P14824	Annexin A6	Anxa6	FUNCTION: May associate with CD21. May regulate the release of Ca(2+) from intracellular stores.	sp|P14824|ANXA6_MOUSE	sp|P14824|ANXA6_MOUSE Annexin A6 OS=Mus musculus OX=10090 GN=Anxa6 PE=1 SV=3	1	21	21	21	36.1	75.884	18522000	18389000	21464000	1.94583e+07	17645000	21081000	18480000	1.90687e+07	1.02043	0.800274
P14869	60S acidic ribosomal protein P0	Rplp0	FUNCTION: Ribosomal protein P0 is the functional equivalent of E.coli protein L10.	sp|P14869|RLA0_MOUSE	sp|P14869|RLA0_MOUSE 60S acidic ribosomal protein P0 OS=Mus musculus OX=10090 GN=Rplp0 PE=1 SV=3	1	10	10	10	52.1	34.216	11372000	10710000	7737900	9.93997e+06	8970800	9513400	13675000	1.07197e+07	0.927259	0.696466
P14901	Heme oxygenase 1	Hmox1	FUNCTION: Heme oxygenase cleaves the heme ring at the alpha methene bridge to form biliverdin. Biliverdin is subsequently converted to bilirubin by biliverdin reductase. Under physiological conditions, the activity of heme oxygenase is highest in the spleen, where senescent erythrocytes are sequestrated and destroyed. Exhibits cytoprotective effects since excess of free heme sensitizes cells to u…	sp|P14901|HMOX1_MOUSE	sp|P14901|HMOX1_MOUSE Heme oxygenase 1 OS=Mus musculus OX=10090 GN=Hmox1 PE=1 SV=1	1	5	5	5	31.1	32.928	1037400	1147900	599960	928420	285280	1110600	377210	591030	1.57085	0.337803
P15105	Glutamine synthetase	Glul	FUNCTION: Glutamine synthetase that catalyzes the ATP-dependent conversion of glutamate and ammonia to glutamine (By similarity). Its role depends on tissue localization: in the brain, it regulates the levels of toxic ammonia and converts neurotoxic glutamate to harmless glutamine, whereas in the liver, it is one of the enzymes responsible for the removal of ammonia (PubMed:25870278). Essential f…	sp|P15105|GLNA_MOUSE	sp|P15105|GLNA_MOUSE Glutamine synthetase OS=Mus musculus OX=10090 GN=Glul PE=1 SV=6	1	19	19	19	61.9	42.119	20826000	23867000	25830000	2.35077e+07	19499000	22052000	23627000	21726000	1.08201	0.398827
P15116	Cadherin-2	Cdh2	FUNCTION: Calcium-dependent cell adhesion protein; preferentially mediates homotypic cell-cell adhesion by dimerization with a CDH2 chain from another cell (PubMed:2762814, PubMed:11433297, PubMed:17988630, PubMed:9655503, PubMed:25253890). Cadherins may thus contribute to the sorting of heterogeneous cell types. Acts as a regulator of neural stem cells quiescence by mediating anchorage of neural…	sp|P15116|CADH2_MOUSE	sp|P15116|CADH2_MOUSE Cadherin-2 OS=Mus musculus OX=10090 GN=Cdh2 PE=1 SV=2	1	7	7	7	18.3	99.795	404910	416410	451720	424347	601250	353920	452920	469363	0.90409	0.572014
P15208	Insulin receptor	Insr	FUNCTION: Receptor tyrosine kinase which mediates the pleiotropic actions of insulin. Binding of insulin leads to phosphorylation of several intracellular substrates, including, insulin receptor substrates (IRS1, 2, 3, 4), SHC, GAB1, CBL and other signaling intermediates. Each of these phosphorylated proteins serve as docking proteins for other signaling proteins that contain Src-homology-2 domai…	sp|P15208|INSR_MOUSE	sp|P15208|INSR_MOUSE Insulin receptor OS=Mus musculus OX=10090 GN=Insr PE=1 SV=2	1	4	4	4	5.6	155.61	68725	96751	71904	79126.7	75084	138100	92316	101833	0.777021	0.336039
P15327	Bisphosphoglycerate mutase	Bpgm	FUNCTION: Plays a major role in regulating hemoglobin oxygen affinity by controlling the levels of its allosteric effector 2,3-bisphosphoglycerate (2,3-BPG). Also exhibits mutase (EC 5.4.2.11) activity. {ECO:0000250|UniProtKB:P07738}.	sp|P15327|PMGE_MOUSE	sp|P15327|PMGE_MOUSE Bisphosphoglycerate mutase OS=Mus musculus OX=10090 GN=Bpgm PE=1 SV=2	1	4	4	4	20.1	29.978	282900	240840	310920	278220	399800	375420	301950	359057	0.774864	0.0866963
P15508	Spectrin beta chain, erythrocytic	Sptb	FUNCTION: Spectrin is the major constituent of the cytoskeletal network underlying the erythrocyte plasma membrane. It associates with band 4.1 and actin to form the cytoskeletal superstructure of the erythrocyte plasma membrane.	sp|P15508|SPTB1_MOUSE	sp|P15508|SPTB1_MOUSE Spectrin beta chain, erythrocytic OS=Mus musculus OX=10090 GN=Sptb PE=1 SV=4	1	10	7	7	6.4	245.25	199530	169710	245210	204817	228020	404090	142770	258293	0.792961	0.540492
P15532	Nucleoside diphosphate kinase A	Nme1	FUNCTION: Major role in the synthesis of nucleoside triphosphates other than ATP. The ATP gamma phosphate is transferred to the NDP beta phosphate via a ping-pong mechanism, using a phosphorylated active-site intermediate. Possesses nucleoside-diphosphate kinase, serine/threonine-specific protein kinase, geranyl and farnesyl pyrophosphate kinase, histidine protein kinase and 3'-5' exonuclease act…	sp|P15532|NDKA_MOUSE	sp|P15532|NDKA_MOUSE Nucleoside diphosphate kinase A OS=Mus musculus OX=10090 GN=Nme1 PE=1 SV=1	1	12	12	8	86.2	17.208	18007000	17578000	21797000	1.91273e+07	23137000	18446000	19297000	2.02933e+07	0.942543	0.585681
P15626	Glutathione S-transferase Mu 2	Gstm2	FUNCTION: Conjugation of reduced glutathione to a wide number of exogenous and endogenous hydrophobic electrophiles. Participates in the formation of novel hepoxilin regioisomers. {ECO:0000250|UniProtKB:P28161}.	sp|P15626|GSTM2_MOUSE	sp|P15626|GSTM2_MOUSE Glutathione S-transferase Mu 2 OS=Mus musculus OX=10090 GN=Gstm2 PE=1 SV=2	1	10	3	3	45.4	25.716	4027800	2202800	6033800	4.08813e+06	2495700	5982300	2843800	3.77393e+06	1.08326	0.850797
P15864	Histone H1.2	H1-2	FUNCTION: Histone H1 protein binds to linker DNA between nucleosomes forming the macromolecular structure known as the chromatin fiber. Histones H1 are necessary for the condensation of nucleosome chains into higher-order structured fibers. Acts also as a regulator of individual gene transcription through chromatin remodeling, nucleosome spacing and DNA methylation (By similarity). {ECO:0000250, …	sp|P15864|H12_MOUSE;sp|Q07133|H1T_MOUSE	sp|P15864|H12_MOUSE Histone H1.2 OS=Mus musculus OX=10090 GN=H1-2 PE=1 SV=2	2	9	9	3	32.5	21.266	4506400	4193600	3925800	4208600	4684100	5942500	6815700	5814100	0.723861	0.0664404
P16015	Carbonic anhydrase 3	Ca3	FUNCTION: Reversible hydration of carbon dioxide.	sp|P16015|CAH3_MOUSE	sp|P16015|CAH3_MOUSE Carbonic anhydrase 3 OS=Mus musculus OX=10090 GN=Ca3 PE=1 SV=3	1	21	21	21	89.2	29.366	41032000	62912000	148030000	8.39913e+07	122730000	148810000	133530000	1.35023e+08	0.622051	0.202362
P16045	Galectin-1	Lgals1	FUNCTION: Lectin that binds beta-galactoside and a wide array of complex carbohydrates. Plays a role in regulating apoptosis, cell proliferation and cell differentiation. Inhibits CD45 protein phosphatase activity and therefore the dephosphorylation of Lyn kinase. Strong inducer of T-cell apoptosis. {ECO:0000250|UniProtKB:P09382, ECO:0000269|PubMed:1986871}.	sp|P16045|LEG1_MOUSE	sp|P16045|LEG1_MOUSE Galectin-1 OS=Mus musculus OX=10090 GN=Lgals1 PE=1 SV=3	1	6	6	6	67.4	14.866	10534000	7855800	14916000	1.11019e+07	16529000	18542000	14603000	16558000	0.670488	0.0810798
P16110	Galectin-3	Lgals3	FUNCTION: Galactose-specific lectin which binds IgE. May mediate with the alpha-3, beta-1 integrin the stimulation by CSPG4 of endothelial cells migration. Together with DMBT1, required for terminal differentiation of columnar epithelial cells during early embryogenesis. In the nucleus: acts as a pre-mRNA splicing factor. Involved in acute inflammatory responses including neutrophil activation an…	sp|P16110|LEG3_MOUSE	sp|P16110|LEG3_MOUSE Galectin-3 OS=Mus musculus OX=10090 GN=Lgals3 PE=1 SV=3	1	2	2	2	9.5	27.515	298800	274940	273920	282553	173870	455280	187840	272330	1.03754	0.916803
P16125	L-lactate dehydrogenase B chain	Ldhb		sp|P16125|LDHB_MOUSE	sp|P16125|LDHB_MOUSE L-lactate dehydrogenase B chain OS=Mus musculus OX=10090 GN=Ldhb PE=1 SV=2	1	4	3	3	18	36.572	251400	250810	147950	216720	151870	13058	158080	107669	2.01283	0.135802
P16294	Coagulation factor IX	F9	FUNCTION: Factor IX is a vitamin K-dependent plasma protein that participates in the intrinsic pathway of blood coagulation by converting factor X to its active form in the presence of Ca(2+) ions, phospholipids, and factor VIIIa. {ECO:0000250|UniProtKB:P00740}.	sp|P16294|FA9_MOUSE	sp|P16294|FA9_MOUSE Coagulation factor IX OS=Mus musculus OX=10090 GN=F9 PE=2 SV=3	1	2	2	2	6.2	52.977	135040	130510	91397	118982	117370	110530	186510	138137	0.861338	0.530712
P16330	2,3-cyclic-nucleotide 3-phosphodiesterase	Cnp	FUNCTION: May participate in RNA metabolism in the myelinating cell, CNP is the third most abundant protein in central nervous system myelin. {ECO:0000269|PubMed:22393399}.	sp|P16330|CN37_MOUSE	sp|P16330|CN37_MOUSE 2,3-cyclic-nucleotide 3-phosphodiesterase OS=Mus musculus OX=10090 GN=Cnp PE=1 SV=3	1	1	1	1	3.6	47.123	76985	50961	27908	51951.3	48191	60742	50914	53282.3	0.97502	0.932113
P16331	Phenylalanine-4-hydroxylase	Pah	FUNCTION: Catalyzes the hydroxylation of L-phenylalanine to L-tyrosine. {ECO:0000250|UniProtKB:P00439}.	sp|P16331|PH4H_MOUSE	sp|P16331|PH4H_MOUSE Phenylalanine-4-hydroxylase OS=Mus musculus OX=10090 GN=Pah PE=1 SV=4	1	27	27	26	67.5	51.899	36105000	36932000	43638000	3.88917e+07	30393000	34043000	31023000	3.18197e+07	1.22225	0.0551678
P16381	Putative ATP-dependent RNA helicase Pl10	D1Pas1	FUNCTION: Putative ATP-dependent RNA helicase. Possible role in a key step of the spermatogenic process.	sp|P16381|DDX3L_MOUSE;sp|Q62167|DDX3X_MOUSE	sp|P16381|DDX3L_MOUSE Putative ATP-dependent RNA helicase Pl10 OS=Mus musculus OX=10090 GN=D1Pas1 PE=1 SV=1;sp|Q62167|DDX3X_MOUSE ATP-dependent RNA helicase DDX3X OS=Mus musculus OX=10090 GN=Ddx3x PE=1 SV=3	2	10	4	4	18.8	73.14	1017600	894280	778280	896720	642190	982130	803980	809433	1.10784	0.50744
P16406	Glutamyl aminopeptidase	Enpep	FUNCTION: Regulates central hypertension through its calcium-modulated preference to cleave N-terminal acidic residues from peptides such as angiotensin II. {ECO:0000250|UniProtKB:Q07075}.	sp|P16406|AMPE_MOUSE	sp|P16406|AMPE_MOUSE Glutamyl aminopeptidase OS=Mus musculus OX=10090 GN=Enpep PE=1 SV=1	1	11	11	11	17.5	107.96	844990	881020	1305100	1010370	1007700	1067300	772780	949260	1.06438	0.74165
P16546	Spectrin alpha chain, non-erythrocytic 1	Sptan1	FUNCTION: Fodrin, which seems to be involved in secretion, interacts with calmodulin in a calcium-dependent manner and is thus candidate for the calcium-dependent movement of the cytoskeleton at the membrane.	sp|P16546|SPTN1_MOUSE	sp|P16546|SPTN1_MOUSE Spectrin alpha chain, non-erythrocytic 1 OS=Mus musculus OX=10090 GN=Sptan1 PE=1 SV=4	1	70	70	70	40.5	284.59	20020000	19652000	16402000	1.86913e+07	15502000	20740000	13702000	16648000	1.12274	0.443167
P16675	Lysosomal protective protein	Ctsa	FUNCTION: Protective protein appears to be essential for both the activity of beta-galactosidase and neuraminidase, it associates with these enzymes and exerts a protective function necessary for their stability and activity. This protein is also a carboxypeptidase and can deamidate tachykinins.	sp|P16675|PPGB_MOUSE	sp|P16675|PPGB_MOUSE Lysosomal protective protein OS=Mus musculus OX=10090 GN=Ctsa PE=1 SV=1	1	6	6	6	18.8	53.844	1296800	1175200	800730	1090910	736580	1574100	774840	1.02851e+06	1.06067	0.850836
P16858	Glyceraldehyde-3-phosphate dehydrogenase	Gapdh	FUNCTION: Has both glyceraldehyde-3-phosphate dehydrogenase and nitrosylase activities, thereby playing a role in glycolysis and nuclear functions, respectively. Glyceraldehyde-3-phosphate dehydrogenase is a key enzyme in glycolysis that catalyzes the first step of the pathway by converting D-glyceraldehyde 3-phosphate (G3P) into 3-phospho-D-glyceroyl phosphate. Modulates the organization and ass…	sp|P16858|G3P_MOUSE;sp|Q64467|G3PT_MOUSE	sp|P16858|G3P_MOUSE Glyceraldehyde-3-phosphate dehydrogenase OS=Mus musculus OX=10090 GN=Gapdh PE=1 SV=2	2	19	19	19	74.5	35.81	75272000	74426000	77685000	7.57943e+07	70990000	66396000	80431000	7.26057e+07	1.04392	0.494345
P17182	Alpha-enolase	Eno1	FUNCTION: Glycolytic enzyme the catalyzes the conversion of 2-phosphoglycerate to phosphoenolpyruvate. In addition to glycolysis, involved in various processes such as growth control, hypoxia tolerance and allergic responses. May also function in the intravascular and pericellular fibrinolytic system due to its ability to serve as a receptor and activator of plasminogen on the cell surface of sev…	sp|P17182|ENOA_MOUSE;sp|P17183|ENOG_MOUSE	sp|P17182|ENOA_MOUSE Alpha-enolase OS=Mus musculus OX=10090 GN=Eno1 PE=1 SV=3	2	27	27	23	71	47.14	30851000	29033000	35657000	31847000	37515000	34353000	45330000	39066000	0.81521	0.131336
P17225	Polypyrimidine tract-binding protein 1	Ptbp1	FUNCTION: Plays a role in pre-mRNA splicing and in the regulation of alternative splicing events. Activates exon skipping of its own pre-mRNA during muscle cell differentiation. Binds to the polypyrimidine tract of introns. May promote RNA looping when bound to two separate polypyrimidine tracts in the same pre-mRNA. May promote the binding of U2 snRNP to pre-mRNA. Cooperates with RAVER1 to modul…	sp|P17225|PTBP1_MOUSE	sp|P17225|PTBP1_MOUSE Polypyrimidine tract-binding protein 1 OS=Mus musculus OX=10090 GN=Ptbp1 PE=1 SV=2	1	9	9	9	33.6	56.477	3797600	3953900	3970300	3.90727e+06	4574900	2571300	4630200	3.92547e+06	0.995364	0.979915
P17426	AP-2 complex subunit alpha-1	Ap2a1	FUNCTION: Component of the adaptor protein complex 2 (AP-2). Adaptor protein complexes function in protein transport via transport vesicles in different membrane traffic pathways. Adaptor protein complexes are vesicle coat components and appear to be involved in cargo selection and vesicle formation. AP-2 is involved in clathrin-dependent endocytosis in which cargo proteins are incorporated into …	sp|P17426|AP2A1_MOUSE	sp|P17426|AP2A1_MOUSE AP-2 complex subunit alpha-1 OS=Mus musculus OX=10090 GN=Ap2a1 PE=1 SV=1	1	9	6	6	16.6	107.66	800750	841880	603880	748837	390200	811940	336320	512820	1.46023	0.23125
P17427	AP-2 complex subunit alpha-2	Ap2a2	FUNCTION: Component of the adaptor protein complex 2 (AP-2). Adaptor protein complexes function in protein transport via transport vesicles in different membrane traffic pathways. Adaptor protein complexes are vesicle coat components and appear to be involved in cargo selection and vesicle formation. AP-2 is involved in clathrin-dependent endocytosis in which cargo proteins are incorporated into …	sp|P17427|AP2A2_MOUSE	sp|P17427|AP2A2_MOUSE AP-2 complex subunit alpha-2 OS=Mus musculus OX=10090 GN=Ap2a2 PE=1 SV=2	1	22	22	19	35.3	104.02	5645900	5576600	4740500	5321000	5018900	5516600	5284400	5273300	1.00905	0.890256
P17439	Lysosomal acid glucosylceramidase	Gba	FUNCTION: Glucosylceramidase that catalyzes, within the lysosomal compartment, the hydrolysis of glucosylceramide/GlcCer into free ceramide and glucose (PubMed:24211208). Thereby, plays a central role in the degradation of complex lipids and the turnover of cellular membranes (PubMed:27378698). Through the production of ceramides, participates in the PKC-activated salvage pathway of ceramide form…	sp|P17439|GLCM_MOUSE	sp|P17439|GLCM_MOUSE Lysosomal acid glucosylceramidase OS=Mus musculus OX=10090 GN=Gba PE=1 SV=1	1	4	4	4	17.3	57.621	941850	815330	673290	810157	784360	909650	928720	874243	0.926695	0.514942
P17563	Methanethiol oxidase	Selenbp1	FUNCTION: Catalyzes the oxidation of methanethiol, an organosulfur compound known to be produced in substantial amounts by gut bacteria (PubMed:29255262). Selenium-binding protein which may be involved in the sensing of reactive xenobiotics in the cytoplasm. May be involved in intra-Golgi protein transport (By similarity). {ECO:0000250|UniProtKB:Q8VIF7, ECO:0000269|PubMed:29255262}.	sp|P17563|SBP1_MOUSE	sp|P17563|SBP1_MOUSE Methanethiol oxidase OS=Mus musculus OX=10090 GN=Selenbp1 PE=1 SV=2	1	30	4	4	79.2	52.513	880860	868090	971450	906800	1413400	1028400	1493800	1.31187e+06	0.691229	0.051338
P17665	Cytochrome c oxidase subunit 7C, mitochondrial	Cox7c	FUNCTION: Component of the cytochrome c oxidase, the last enzyme in the mitochondrial electron transport chain which drives oxidative phosphorylation. The respiratory chain contains 3 multisubunit complexes succinate dehydrogenase (complex II, CII), ubiquinol-cytochrome c oxidoreductase (cytochrome b-c1 complex, complex III, CIII) and cytochrome c oxidase (complex IV, CIV), that cooperate to tran…	sp|P17665|COX7C_MOUSE	sp|P17665|COX7C_MOUSE Cytochrome c oxidase subunit 7C, mitochondrial OS=Mus musculus OX=10090 GN=Cox7c PE=1 SV=1	1	1	1	1	14.3	7.3325	1378800	3397200	928610	1.90154e+06	696600	2991800	697560	1.46199e+06	1.30065	0.704238
P17710	Hexokinase-1	Hk1	FUNCTION: Catalyzes the phosphorylation of various hexoses, such as D-glucose, D-glucosamine, D-fructose, D-mannose and 2-deoxy-D-glucose, to hexose 6-phosphate (D-glucose 6-phosphate, D-glucosamine 6-phosphate, D-fructose 6-phosphate, D-mannose 6-phosphate and 2-deoxy-D-glucose 6-phosphate, respectively). Does not phosphorylate N-acetyl-D-glucosamine (By similarity). Mediates the initial step of…	sp|P17710|HXK1_MOUSE	sp|P17710|HXK1_MOUSE Hexokinase-1 OS=Mus musculus OX=10090 GN=Hk1 PE=1 SV=3	1	2	2	2	3.3	108.3	138540	99819	68937	102432	22593	181260	17430	73761	1.3887	0.643748
[truncated: 2,866 more rows]
